# Supplementary material for: An Update on the Evolution of Glucosyltransferase (Gtf) Genes in Streptococcus
Source: Front Microbiol. 2018 Dec 4;9:2979. doi: 10.3389/fmicb.2018.02979 (PMC6290343; doi:10.3389/fmicb.2018.02979)
Supplement: TABLE S1 — The detected Glucosyltransferase (Gtf) genes among 872 Streptococcus genomes surveyed by this study. [file Table_1.XLSX]

## Sheet: Sheet1
	Table S1. The detected Glucosyltransferase (Gtf) genes among 872 Streptococcus genomes surveyed by this study.
	Group	No.	Species	Strains	Assembly level	Genome ID	Gtf genes	Gene locus	Protein ID	Protein length		Note: The species/stains without any Gtf gene detected are shown in shadow. For the 18 species with Gtf gene detected, the representative strain selected to built the 45-taxa Gtf gene phylogeny of Figure 2 are labeled with asterisks(*), while multiple strains used to built the Gtf gene phylogeneis for each clade/subclade in Figure S1 are shown in bold.
	Mitis Group (7 Species)	1	S. mitis	B6	complete	NC_013853	Not found	-	-	-
		2	S. mitis	KCOM 1350	complete	NZ_CP012646	Not found	-	-	-
		3	S. mitis	SVGS_061	complete	NZ_CP014326	Not found	-	-	-
		4	S. mitis	321A	scaffold	LBMT01	Not found	-	-	-
		5	S. mitis	ATCC 6249	scaffold	AEEN01	Not found	-	-	-
		6	S. mitis	B_5756_13	scaffold	NCVM01	Not found	-	-	-
		7	S. mitis	CCUG 31611	scaffold	MUYN01	Not found	-	-	-
		8	S. mitis	CCUG 61082	scaffold	MUXS01	Not found	-	-	-
		9	S. mitis	CCUG 63687	scaffold	MUYO01	Not found	-	-	-
		10	S. mitis	CMW7705B	scaffold	LRQR01	Not found	-	-	-
		11	S. mitis	DD22	scaffold	LQZD01	Not found	-	-	-
		12	S. mitis	DD26	scaffold	LQOD01	Not found	-	-	-
		13	S. mitis	DD28	scaffold	LQOA01	Not found	-	-	-
		14	S. mitis	OD_310347_11	scaffold	NCVL01	Not found	-	-	-
		15	S. mitis	OD_317805_11	scaffold	NCVK01	Not found	-	-	-
		16	S. mitis	RH_12363_08	scaffold	NCVJ01	Not found	-	-	-
		17	S. mitis	RH_17439_08	scaffold	NCVH01	Not found	-	-	-
		18	S. mitis	RH_43861_09	scaffold	NCVG01	Not found	-	-	-
		19	S. mitis	RH_50275_09	scaffold	NCVF01	Not found	-	-	-
		20	S. mitis	RH_777_07	scaffold	NCVD01	Not found	-	-	-
		21	S. mitis	RH_8961_10	scaffold	NCVC01	Not found	-	-	-
		1	S. pneumoniae	70585	complete	NC_012468	Not found	-	-	-
		2	S. pneumoniae	11A	complete	CP018838	Not found	-	-	-
		3	S. pneumoniae	19F	complete	CP025076	Not found	-	-	-
		4	S. pneumoniae	670-6B	complete	NC_014498	Not found	-	-	-
		5	S. pneumoniae	A45	complete	HE983624	Not found	-	-	-
		6	S. pneumoniae	A66	complete	NZ_LN847353	Not found	-	-	-
		7	S. pneumoniae	AP200	complete	NC_014494	Not found	-	-	-
		8	S. pneumoniae	ATCC 700669	complete	NC_011900	Not found	-	-	-
		9	S. pneumoniae	CGSP14	complete	NC_010582	Not found	-	-	-
		10	S. pneumoniae	D39	complete	NC_008533	Not found	-	-	-
		11	S. pneumoniae	G54	complete	NC_011072	Not found	-	-	-
		12	S. pneumoniae	gamPNI0373	complete	NC_018630	Not found	-	-	-
		13	S. pneumoniae	Hungary19A-6	complete	NC_010380	Not found	-	-	-
		14	S. pneumoniae	INV104	complete	NC_017591	Not found	-	-	-
		15	S. pneumoniae	INV200	complete	NC_017593	Not found	-	-	-
		16	S. pneumoniae	JJA	complete	NC_012466	Not found	-	-	-
		17	S. pneumoniae	KK0981	complete	NZ_AP017971	Not found	-	-	-
		18	S. pneumoniae	NCTC7465	complete	NZ_LN831051	Not found	-	-	-
		19	S. pneumoniae	NT_110_58	complete	NZ_CP007593	Not found	-	-	-
		20	S. pneumoniae	OXC141	complete	NC_017592	Not found	-	-	-
		21	S. pneumoniae	P1031	complete	NC_012467	Not found	-	-	-
		22	S. pneumoniae	R6	complete	NC_003098	Not found	-	-	-
		23	S. pneumoniae	SNP034156	complete	NC_021006	Not found	-	-	-
		24	S. pneumoniae	SNP034183	complete	NC_021028	Not found	-	-	-
		25	S. pneumoniae	SNP994038	complete	NC_021026	Not found	-	-	-
		26	S. pneumoniae	SNP994039	complete	NC_021005	Not found	-	-	-
		27	S. pneumoniae	SP49	complete	NZ_CP018136	Not found	-	-	-
		28	S. pneumoniae	SP61	complete	NZ_CP018137	Not found	-	-	-
		29	S. pneumoniae	SP64	complete	NZ_CP018138	Not found	-	-	-
		30	S. pneumoniae	SPN032672	complete	NC_021003	Not found	-	-	-
		31	S. pneumoniae	SPN033038	complete	NC_021004	Not found	-	-	-
		32	S. pneumoniae	ST556	complete	NC_017769	Not found	-	-	-
		33	S. pneumoniae	SWU02	complete	NZ_CP018347	Not found	-	-	-
		34	S. pneumoniae	Taiwan19F-14	complete	NC_012469	Not found	-	-	-
		35	S. pneumoniae	TCH8431/19A	complete	NC_014251	Not found	-	-	-
		36	S. pneumoniae	TIGR4	complete	NC_003028	Not found	-	-	-
		37	S. pneumoniae	Xen35	complete	NZ_CP025256	Not found	-	-	-
		38	S. pneumoniae	A026	chromosome	NC_022655	Not found	-	-	-
		39	S. pneumoniae	D122	chromosome	CP016632	Not found	-	-	-
		40	S. pneumoniae	D141	chromosome	NZ_CP016633	Not found	-	-	-
		41	S. pneumoniae	D219	chromosome	CP016227	Not found	-	-	-
		42	S. pneumoniae	Hu15	chromosome	CP020551	Not found	-	-	-
		43	S. pneumoniae	Hu17	chromosome	CP020549	Not found	-	-	-
		44	S. pneumoniae	KK0381	chromosome	NZ_AP018043	Not found	-	-	-
		45	S. pneumoniae	KK1157	chromosome	NZ_AP018044	Not found	-	-	-
		46	S. pneumoniae	PCS8235	chromosome	NZ_CM001835	Not found	-	-	-
		47	S. pneumoniae	TIGR4	chromosome	NZ_AKVY01000001	Not found	-	-	-
		1*	S. oralis	Uo5	complete	NC_015291	GtfR	SOR_RS06565	WP_000970248	1575
		2	S. oralis	FDAARGOS_367	complete	NZ_CP023507	GtfR	CO686_RS06170	WP_096753622	1575
		3	S. oralis	ATCC 35037	scaffold	ADMV01	GtfR	HMPREF8579_RS04090	WP_000970247	1575
		4	S. oralis	ATCC 49296	scaffold	AEPO01	GtfR	HMPREF8578_RS07920	WP_000970249	1575
		5	S. oralis	B_007274_11	scaffold	NCUT01	GtfR	B7712_RS04525	WP_084849416	1575
		6	S. oralis	CCUG 13229	scaffold	MUXP01	GtfR	B0176_RS01775	WP_000970247	1575
		7	S. oralis	CCUG 24891	scaffold	LWCF01	GtfR	A4222_RS05850	WP_000970247	1575
		8	S. oralis	CCUG 35754	scaffold	LWCE01	GtfR	A4221_RS03975	WP_000970256	1575
		9	S. oralis	CCUG 62648	scaffold	LWCG01	GtfR	A4224_RS00320	WP_000970250	1575
		10	S. oralis	DD14	scaffold	LQRI01	GtfR	SORDD14_RS02965	WP_061418073	1492
		11	S. oralis	DD15	scaffold	LQNX01	GtfR	SORDD15_RS04450	WP_061414788	1575
		12	S. oralis	OD_311844-09	scaffold	NCUR01	GtfR	B7714_RS07495	WP_084860130	1575
		13	S. oralis	OD_338919_11	scaffold	NCUV01	GtfR	B7710_RS03020	WP_084936965	1575
		14	S. oralis	RH_50443_09	scaffold	NCUL01	GtfR	B7720_RS06590	WP_084857165	1575
		15	S. oralis	RH_5486_10	scaffold	NCUU01	GtfR	B7711_RS05480	WP_000970250	1575
		16	S. oralis	Y_11577_11	scaffold	NCUI01	GtfR	B7723_RS09375	WP_084849416	1575
		17	S. oralis	S.MIT/ORALIS-351	complete	NZ_CP019562	Not found	-	-	-
		18	S. oralis	7747	scaffold	CAUK01	Not found	-	-	-
		19	S. oralis	201_SPSE	scaffold	JVQE01	Not found	-	-	-
		20	S. oralis	89a	scaffold	LKPC01	Not found	-	-	-
		21	S. oralis	CECT 7746	scaffold	CAUJ01	Not found	-	-	-
		22	S. oralis	DD05	scaffold	LQOG01	Not found	-	-	-
		23	S. oralis	DD16	scaffold	LQOB01	Not found	-	-	-
		24	S. oralis	DD17	scaffold	LQZE01	Not found	-	-	-
		25	S. oralis	DD20	scaffold	LQOC01	Not found	-	-	-
		26	S. oralis	DD21	scaffold	LQZP01	Not found	-	-	-
		27	S. oralis	DD24	scaffold	LQZB01	Not found	-	-	-
		28	S. oralis	DD25	scaffold	LQZC01	Not found	-	-	-
		29	S. oralis	DD27	scaffold	LQNZ01	Not found	-	-	-
		30	S. oralis	DD30	scaffold	LQRP01	Not found	-	-	-
		1	S. infantis	ATCC 700779	scaffold	AEVD01	Not found	-	-	-
		2	S. infantis	DD18	scaffold	LQZF01	Not found	-	-	-
		3	S. infantis	ATCC 700779	contig	AJTA01	Not found	-	-	-
		4	S. infantis	SK1076	contig	AFNN01	Not found	-	-	-
		5	S. infantis	SK1302	contig	AEDY01	Not found	-	-	-
		6	S. infantis	SK970	contig	AFUT01	Not found	-	-	-
		7	S. infantis	SPAR10	contig	ALCH01	Not found	-	-	-
		8	S. infantis	UC6950A	contig	JYOV01	Not found	-	-	-
		9	S. infantis	UC921A	contig	JYGT01	Not found	-	-	-
		10	S. infantis	X	contig	AFUQ01	Not found	-	-	-
		1	S. peroris	ATCC 700780	scaffold	AEVF01	Not found	-	-	-
		1	S. australis	ATCC 700641	scaffold	AEQR01	Not found	-	-	-
		2	S. australis	ATCC 700641	contig	AFUD01	Not found	-	-	-
		1	S. parasanguinis	ATCC 15912	complete	NC_015678	Not found	-	-	-
		2	S. parasanguinis	FW213	complete	NC_017905	Not found	-	-	-
		3	S. parasanguinis	1287_SPAR	scaffold	JVVK01	Not found	-	-	-
		4	S. parasanguinis	139.rep1_SPAR	scaffold	JVSS01	Not found	-	-	-
		5	S. parasanguinis	139.rep2_SPAR	scaffold	JVSR01	Not found	-	-	-
		6	S. parasanguinis	318_SPAR	scaffold	JVLU01	Not found	-	-	-
		7	S. parasanguinis	344_SPAR	scaffold	JVKT01	Not found	-	-	-
		8	S. parasanguinis	348_SPAR	scaffold	JVKQ01	Not found	-	-	-
		9	S. parasanguinis	349_SPAR	scaffold	JVKP01	Not found	-	-	-
		10	S. parasanguinis	451_SPAR	scaffold	JVGP01	Not found	-	-	-
		11	S. parasanguinis	512_SPAR	scaffold	JVEE01	Not found	-	-	-
		12	S. parasanguinis	540.rep1_SPAR	scaffold	JVCZ01	Not found	-	-	-
		13	S. parasanguinis	540.rep2_SPAR	scaffold	JVCY01	Not found	-	-	-
		14	S. parasanguinis	ATCC 903	scaffold	AEVE01	Not found	-	-	-
		15	S. parasanguinis	C1A	scaffold	JMRV01	Not found	-	-	-
		16	S. parasanguinis	CC87K	scaffold	AZJD01	Not found	-	-	-
		17	S. parasanguinis	DD19	scaffold	LQNY01	Not found	-	-	-
		18	S. parasanguinis	DORA_23_24	scaffold	AZMG01	Not found	-	-	-
	Sanguinis group (3 Species)	1*	S. gordonii	Challis_CH1	complete	NC_009785	GtfG	SGO_RS02460	WP_041789547	1577
		2	S. gordonii	FDAARGOS_371	complete	NZ_CP023511	GtfG	CO687_RS00660	WP_096754725	1577
		3	S. gordonii	IE35	complete	NZ_CP017295	GtfG	WH25_RS03360	WP_046165107	1577
		4	S. gordonii	KCOM 1506	complete	CP012648	GtfG	RN86_RS00620	WP_053794110	1512
		5	S. gordonii	ATCC 10558	scaffold	LOBS01	GtfG	AT460_RS00555	WP_060552997	1577
		6	S. gordonii	DD07	scaffold	LQRC01	GtfG	SGODD07_01141	KXT71610	1512
		7	S. gordonii	Blackburn	contig	LAVZ01	GtfG	A0795_RS05145	WP_061603614	1577
		8	S. gordonii	Channon	contig	LAWA01	GtfG	A0749_RS00570	WP_061584541	1577
		9	S. gordonii	FSS2	contig	LAYI01	GtfG	A0776_RS00545	WP_061586124	1577
		10	S. gordonii	FSS3	contig	LBCT01	GtfG	A0773_RS00560	WP_061601496	1577
		11	S. gordonii	FSS8	contig	LAWF01	GtfG	A0733_RS06905	WP_061583367	1421
		12	S. gordonii	G9B	contig	JYGL01	GtfG	TZ86_RS10130	WP_045505779	1577
		13	S. gordonii	I141	contig	JYOZ01	GtfG	UA00_RS02445	WP_045772906	1577
		14	S. gordonii	M5	contig	LAWJ01	GtfG	A0769_RS01830	WP_061600189	1577
		15	S. gordonii	M99	contig	LAWL01	GtfG	A0781_RS00680	WP_061598475	1577
		16	S. gordonii	MB666	contig	LAYG01	GtfG	A0783_RS04110	WP_061599628	1577
		17	S. gordonii	MW10	contig	LAWM01	GtfG	A0772_RS07440	WP_061586124	1577
		18	S. gordonii	PV40	contig	LAVY01	GtfG	A0745_RS03105	WP_061586124	1577
		19	S. gordonii	SK12	contig	LAWP01	GtfG	A0777_RS05160	WP_061596100	1577
		20	S. gordonii	SK184	contig	LAWR01	GtfG	A0771_RS09060	WP_061594817	1577
		21	S. gordonii	UB10712	contig	JYGN01	GtfG	TZ88_RS01930	WP_045634251	1577
		22	S. gordonii	FDAARGOS_257	complete	NZ_CP020450	Not found	-	-	-
		23	S. gordonii	CCUG 33482	scaffold	LQWV01	Not found	-	-	-
		24	S. gordonii	1116_SGOR	contig	JWCQ01	Not found	-	-	-
		25	S. gordonii	PK488	contig	LAWN01	Not found	-	-	-
		26	S. gordonii	SK120	contig	LAWQ01	Not found	-	-	-
		1*	S. sanguinis	VMC66	scaffold	AEVH01	GtfP	HMPREF9398_RS02320	WP_002896236	1570
		2	S. sanguinis	SK36	complete	NC_009009	GtfP	SSA_0613	YP_001034604	1568
		3	S. sanguinis	2908	scaffold	CDMW01	GtfP	SSV_RS02610	WP_072073567	1440
		4	S. sanguinis	ATCC 29667	scaffold	AFQA01	GtfP	HMPREF8573_RS05605	WP_002925597	1570
		5	S. sanguinis	SK1	scaffold	AFAZ01	GtfP	HMPREF9378_RS05350	WP_002913821	1575
		6	S. sanguinis	SK1056	scaffold	AFFL01	GtfP	HMPREF9393_RS05905	WP_002922002	1564
		7	S. sanguinis	SK1057	scaffold	AFBA01	GtfP	HMPREF9394_RS02280	WP_004187952	1570
		8	S. sanguinis	SK1059	scaffold	AFFM01	GtfP	HMPREF9396_RS06055	WP_002925597	1570
		9	S. sanguinis	SK1087	scaffold	AFDP01	GtfP	HMPREF9397_RS05485	WP_002919479	1570
		10	S. sanguinis	SK115	scaffold	AEXW01	GtfP	HMPREF9382_RS05320	WP_002907075	1567
		11	S. sanguinis	SK150	scaffold	AEXY01	GtfP	HMPREF9383_RS02180	WP_002910362	1570
		12	S. sanguinis	SK160	scaffold	AEXZ01	GtfP	HMPREF9384_RS05685	WP_002911925	1568
		13	S. sanguinis	SK330	scaffold	AFBD01	GtfP	HMPREF9386_RS05835	WP_002915736	1570
		14	S. sanguinis	SK340	scaffold	AFQB01	GtfP	HMPREF9387_RS02830	WP_002925597	1570
		15	S. sanguinis	SK353	scaffold	AEWY01	GtfP	HMPREF9388_RS05140	WP_002898076	1570
		16	S. sanguinis	SK355	scaffold	AFFN01	GtfP	HMPREF9389_RS05570	WP_002929608	1557
		17	S. sanguinis	SK405	scaffold	AEWZ01	GtfP	HMPREF9390_RS04660	WP_002900964	1575
		18	S. sanguinis	SK408	scaffold	AFBE01	GtfP	HMPREF9391_RS05615	WP_002917576	1570
		19	S. sanguinis	SK49	scaffold	AFFO01	GtfP	HMPREF9380_RS08070	WP_002932487	1570
		20	S. sanguinis	SK678	scaffold	AEXA01	GtfP	HMPREF9392_RS07295	WP_002902580	1570
		21	S. sanguinis	SK72	scaffold	AEXV01	GtfP	HMPREF9381_RS09085	WP_002904005	1575
		22	S. sanguinis	216_SSAN	contig	JVPQ01	GtfP	ADH10_RS10540	WP_049553437	1555
		23	S. sanguinis	711_SSAN	contig	JUWC01	GtfP	ADI34_RS00895	WP_049547435	1564
		24	S. sanguinis	FSS4	contig	LAWE01	GtfP	A0754_RS05655	WP_061589250	1575
		25	S. sanguinis	FSS9	contig	LAWG01	GtfP	A0763_RS04470	WP_061592122	1570
		26	S. sanguinis	MB451	contig	LAWK01	GtfP	A0797_RS08340	WP_061602909	1575
		27	S. sanguinis	NCTC 7863	contig	LBFD01	GtfP	A0W71_RS02505	WP_002913821	1575
		28	S. sanguinis	PJM8	contig	LAYH01	GtfP	A0768_RS06800	WP_061595271	1570
		29	S. sanguinis	CC94A	scaffold	AZJC01	Not found	-	-	-
		30	S. sanguinis	SK1058	scaffold	AFBF01	Not found	-	-	-
		1*	S. cristatus	550_SOLI	contig	JVCN01	Gtf	ADI03_RS03190	WP_048772644	1570
		2	S. cristatus	771_SOLI	scaffold	JUTP01	Gtf	ADI50_RS06370	WP_048775618	1357
		3	S. cristatus	787_SOLI	scaffold	JUSY01	Gtf	ADI47_RS01905	WP_048777460	1375
		4	S. cristatus	AS 1.3089	complete	NC_021175	Not found	-	-	-
		5	S. cristatus	1015_SOLI	scaffold	JWGF01	Not found	-	-	-
		6	S. cristatus	ATCC 51100	scaffold	AEVC01	Not found	-	-	-
		7	S. cristatus	DD08	scaffold	LQRD01	Not found	-	-	-
		8	S. cristatus	1014_SOLI	contig	JWGG01	Not found	-	-	-
		9	S. cristatus	142_SOLI	contig	JVSO01	Not found	-	-	-
		10	S. cristatus	ATCC 51100	contig	AFUE01	Not found	-	-	-
		11	S. cristatus	CC5A	contig	JYGJ01	Not found	-	-	-
		12	S. cristatus	CR3	contig	JYGK01	Not found	-	-	-
		13	S. cristatus	DOBICBV2	contig	LAWD01	Not found	-	-	-
		14	S. cristatus	JPIIBBV4	contig	LAWH01	Not found	-	-	-
		15	S. cristatus	LRIIBV4	contig	LBCU01	Not found	-	-	-
	Anginosus group (3 Species)	1	S. anginosus	C1051	complete	NC_022244	Not found	-	-	-
		2	S. anginosus	C238	complete	NC_022239	Not found	-	-	-
		3	S. anginosus	J4206	complete	CP012719	Not found	-	-	-
		4	S. anginosus	J4211	complete	NZ_CP012805	Not found	-	-	-
		5	S. anginosus	MAS624	complete	NZ_AP013072	Not found	-	-	-
		6	S. anginosus	SA1	complete	NZ_CP007573	Not found	-	-	-
		7	S. anginosus	1_2_62CV	scaffold	ADME01	Not found	-	-	-
		8	S. anginosus	557_SANG	scaffold	JVCG01	Not found	-	-	-
		9	S. anginosus	DORA_7	scaffold	AZMF01	Not found	-	-	-
		10	S. anginosus	DSM 20563	scaffold	AREF01	Not found	-	-	-
		11	S. anginosus	UMB0050	scaffold	PKII01	Not found	-	-	-
		12	S. anginosus	UMB0142	scaffold	PKIH01	Not found	-	-	-
		13	S. anginosus	UMB0220	scaffold	PKIJ01	Not found	-	-	-
		14	S. anginosus	UMB0329	scaffold	PKIK01	Not found	-	-	-
		15	S. anginosus	1505	contig	BASW01	Not found	-	-	-
		16	S. anginosus	-	contig	FMKB01	Not found	-	-	-
		17	S. anginosus	1043_SSUI	contig	JWEZ01	Not found	-	-	-
		18	S. anginosus	1080_SANG	contig	JWDR01	Not found	-	-	-
		19	S. anginosus	83_SANG	contig	JURJ01	Not found	-	-	-
		20	S. anginosus	ATCC 33397	contig	NARD01	Not found	-	-	-
		21	S. anginosus	CCUG 39159	contig	AICP01	Not found	-	-	-
		22	S. anginosus	ChDC B695	contig	LMVI01	Not found	-	-	-
		23	S. anginosus	F0211	contig	AECT01	Not found	-	-	-
		24	S. anginosus	SK1138	contig	ALJO01	Not found	-	-	-
		25	S. anginosus	SK52	contig	AFIM01	Not found	-	-	-
		26	S. anginosus	SK52	contig	BAST01	Not found	-	-	-
		27	S. anginosus	T5	contig	BASY01	Not found	-	-	-
		1	S. constellatus	C1050	complete	NC_022238	Not found	-	-	-
		2	S. constellatus	C232	complete	NC_022236	Not found	-	-	-
		3	S. constellatus	C818	complete	NC_022245	Not found	-	-	-
		4	S. constellatus	783_SANG	scaffold	JUTC01	Not found	-	-	-
		5	S. constellatus	DD09	scaffold	LQXU01	Not found	-	-	-
		6	S. constellatus	317_SINT	contig	JVLV01	Not found	-	-	-
		7	S. constellatus	925_SCON	contig	JUNJ01	Not found	-	-	-
		8	S. constellatus	CCUG 46377	contig	BASX01	Not found	-	-	-
		9	S. constellatus	KCOM 1650	contig	JWIY01	Not found	-	-	-
		10	S. constellatus	SK1060	contig	AFUP01	Not found	-	-	-
		11	S. constellatus	SK53	contig	AICQ01	Not found	-	-	-
		12	S. constellatus	SK53	contig	BASU01	Not found	-	-	-
		1	S. intermedius	B196	complete	NC_022246	Not found	-	-	-
		2	S. intermedius	C270	complete	NC_022237	Not found	-	-	-
		3	S. intermedius	FDAARGOS_233	complete	NZ_CP020433	Not found	-	-	-
		4	S. intermedius	JTH08	complete	NC_018073	Not found	-	-	-
		5	S. intermedius	KCOM 1545	complete	CP012718	Not found	-	-	-
		6	S. intermedius	TYG1620	complete	NZ_AP014880	Not found	-	-	-
		7	S. intermedius	567_SINT	scaffold	JVBU01	Not found	-	-	-
		8	S. intermedius	631_SCON	scaffold	JUZI01	Not found	-	-	-
		9	S. intermedius	F0395	scaffold	AFXN01	Not found	-	-	-
		10	S. intermedius	F0413	scaffold	AFXO01	Not found	-	-	-
		11	S. intermedius	LC4	scaffold	PNRP01	Not found	-	-	-
		12	S. intermedius	ATCC 27335	contig	ATFK01	Not found	-	-	-
		13	S. intermedius	BA1	contig	ANFT01	Not found	-	-	-
		14	S. intermedius	SK54	contig	AJKN01	Not found	-	-	-
		15	S. intermedius	SK54	contig	BASV01	Not found	-	-	-
	Not Assigned (1 species)	1	S. suis	6407	complete	NZ_CP008921	Not found	-	-	-
		2	S. suis	05HAS68	complete	NZ_CP002007	Not found	-	-	-
		3	S. suis	05ZYH33	complete	CP000407	Not found	-	-	-
		4	S. suis	90-1330	complete	NZ_CP012731	Not found	-	-	-
		5	S. suis	98HAH33	complete	CP000408	Not found	-	-	-
		6	S. suis	A7	complete	NC_017622	Not found	-	-	-
		7	S. suis	AH681	complete	NZ_CP025043	Not found	-	-	-
		8	S. suis	BM407	complete	NC_012926	Not found	-	-	-
		9	S. suis	CS100322	complete	NZ_CP024050	Not found	-	-	-
		10	S. suis	CZ130302	complete	NZ_CP024974	Not found	-	-	-
		11	S. suis	D12	complete	NC_017621	Not found	-	-	-
		12	S. suis	D9	complete	NC_017620	Not found	-	-	-
		13	S. suis	DN13	complete	NZ_CP015557	Not found	-	-	-
		14	S. suis	GZ0565	complete	NZ_CP017142	Not found	-	-	-
		15	S. suis	GZ1	complete	NC_017617	Not found	-	-	-
		16	S. suis	HA0609	complete	NZ_CP024126	Not found	-	-	-
		17	S. suis	HN136	complete	CP025095	Not found	-	-	-
		18	S. suis	JS14	complete	NC_017618	Not found	-	-	-
		19	S. suis	LS9N	complete	LT671674	Not found	-	-	-
		20	S. suis	LSM102	complete	NZ_CP016175	Not found	-	-	-
		21	S. suis	NSUI002	complete	NZ_CP011419	Not found	-	-	-
		22	S. suis	NSUI060	complete	NZ_CP012911	Not found	-	-	-
		23	S. suis	P1/7	complete	NC_012925	Not found	-	-	-
		24	S. suis	S735	complete	NC_018526	Not found	-	-	-
		25	S. suis	SC070731	complete	NC_020526	Not found	-	-	-
		26	S. suis	SC19	complete	NZ_CP020863	Not found	-	-	-
		27	S. suis	SC84	complete	NC_012924	Not found	-	-	-
		28	S. suis	SS12	complete	NC_017619	Not found	-	-	-
		29	S. suis	SS2-1	complete	NZ_CP018908	Not found	-	-	-
		30	S. suis	ST1	complete	NC_017950	Not found	-	-	-
		31	S. suis	ST3	complete	NC_015433	Not found	-	-	-
		32	S. suis	T15	complete	NC_022665	Not found	-	-	-
		33	S. suis	TL13	complete	NC_021213	Not found	-	-	-
		34	S. suis	YB51	complete	NC_022516	Not found	-	-	-
		35	S. suis	ZY05719	complete	NZ_CP007497	Not found	-	-	-
	Pyogenic group (8 Species)	1	S. canis	TA4	scaffold	BEWZ01	Not found	-	-	-
		2	S. canis	FSL Z3-227	contig	AIDX01	Not found	-	-	-
		3	S. canis	G361	contig	NMRV01	Not found	-	-	-
		1	S. dysgalactiae	167	complete	AP012976	Not found	-	-	-
		2	S. dysgalactiae	AC-2713	complete	NC_019042	Not found	-	-	-
		3	S. dysgalactiae	ATCC 12394	complete	NC_017567	Not found	-	-	-
		4	S. dysgalactiae	GGS_124	complete	NC_012891	Not found	-	-	-
		5	S. dysgalactiae	RE378	complete	NC_018712	Not found	-	-	-
		6	S. dysgalactiae	ATCC 27957	chromosome	NZ_CM001076	Not found	-	-	-
		7	S. dysgalactiae	-	scaffold	NBUZ01	Not found	-	-	-
		8	S. dysgalactiae	UT_4242_AB	scaffold	MATZ01	Not found	-	-	-
		9	S. dysgalactiae	UT_4277_BB	scaffold	MAUA01	Not found	-	-	-
		10	S. dysgalactiae	-	contig	FWEH01	Not found	-	-	-
		11	S. dysgalactiae	302_SDYS	contig	JVMI01	Not found	-	-	-
		12	S. dysgalactiae	AKSDE4288	contig	MCRR01	Not found	-	-	-
		13	S. dysgalactiae	ASDSE_96	contig	MCRN01	Not found	-	-	-
		14	S. dysgalactiae	ASDSE_99	contig	MCRO01	Not found	-	-	-
		15	S. dysgalactiae	SK1249	contig	AFIN01	Not found	-	-	-
		16	S. dysgalactiae	SK1250	contig	AFUL01	Not found	-	-	-
		17	S. dysgalactiae	UT_4031CC	contig	MATV01	Not found	-	-	-
		18	S. dysgalactiae	UT_4231_KK	contig	MATW01	Not found	-	-	-
		19	S. dysgalactiae	UT_4234_DH	contig	MATX01	Not found	-	-	-
		20	S. dysgalactiae	UT_4241_XS	contig	MATY01	Not found	-	-	-
		21	S. dysgalactiae	UT_4255RC	contig	MCRQ01	Not found	-	-	-
		22	S. dysgalactiae	UT_4966_RC	contig	MCRP01	Not found	-	-	-
		23	S. dysgalactiae	UT-5345	contig	LAKV01	Not found	-	-	-
		24	S. dysgalactiae	UT-5354	contig	LAKU01	Not found	-	-	-
		25	S. dysgalactiae	UT-SS1069	contig	LAKS01	Not found	-	-	-
		26	S. dysgalactiae	UT-SS957	contig	LAKT01	Not found	-	-	-
		27	S. dysgalactiae	WCHSDSE-1	contig	LDYC01	Not found	-	-	-
		1	S. pyogenes	10	complete	NZ_CP007241	Not found	-	-	-
		2	S. pyogenes	5448	complete	NZ_CP008776	Not found	-	-	-
		3	S. pyogenes	7F7	complete	NZ_CP007240	Not found	-	-	-
		4	S. pyogenes	A20	complete	NC_018936	Not found	-	-	-
		5	S. pyogenes	Alab49	complete	NC_017596	Not found	-	-	-
		6	S. pyogenes	AP1	complete	NZ_CP007537	Not found	-	-	-
		7	S. pyogenes	AP53	complete	NZ_CP013672	Not found	-	-	-
		8	S. pyogenes	ATCC 19615	complete	NZ_CP008926	Not found	-	-	-
		9	S. pyogenes	D471	complete	NZ_CP011415	Not found	-	-	-
		10	S. pyogenes	FDAARGOS_149	complete	NZ_CP014027	Not found	-	-	-
		11	S. pyogenes	GUR	complete	NZ_CP022354	Not found	-	-	-
		12	S. pyogenes	GURSA1	complete	NZ_CP022206	Not found	-	-	-
		13	S. pyogenes	H293	complete	NZ_HG316453	Not found	-	-	-
		14	S. pyogenes	HarveyGAS	complete	NZ_CP023769	Not found	-	-	-
		15	S. pyogenes	HKU360	complete	NZ_CP009612	Not found	-	-	-
		16	S. pyogenes	HKU488	complete	NZ_CP012045	Not found	-	-	-
		17	S. pyogenes	HSC5	complete	NC_021807	Not found	-	-	-
		18	S. pyogenes	JMUB1235	complete	NZ_AP017629	Not found	-	-	-
		19	S. pyogenes	JRS4	complete	NZ_CP011414	Not found	-	-	-
		20	S. pyogenes	JRS4	complete	NZ_AP012335	Not found	-	-	-
		21	S. pyogenes	JS12	complete	NZ_CP021640	Not found	-	-	-
		22	S. pyogenes	M1 476	complete	NC_020540	Not found	-	-	-
		23	S. pyogenes	M23ND	complete	NZ_CP008695	Not found	-	-	-
		24	S. pyogenes	M28PF1	complete	NZ_CP011535	Not found	-	-	-
		25	S. pyogenes	M3-b	complete	NZ_AP014596	Not found	-	-	-
		26	S. pyogenes	Manfredo	complete	NC_009332	Not found	-	-	-
		27	S. pyogenes	MEW123	complete	NZ_CP014139	Not found	-	-	-
		28	S. pyogenes	MEW427	complete	CP014138	Not found	-	-	-
		29	S. pyogenes	MGAS10270	complete	NC_008022	Not found	-	-	-
		30	S. pyogenes	MGAS10394	complete	NC_006086	Not found	-	-	-
		31	S. pyogenes	MGAS10750	complete	NC_008024	Not found	-	-	-
		32	S. pyogenes	MGAS11027	complete	NZ_CP013838	Not found	-	-	-
		33	S. pyogenes	MGAS15252	complete	NC_017040	Not found	-	-	-
		34	S. pyogenes	MGAS1882	complete	NC_017053	Not found	-	-	-
		35	S. pyogenes	MGAS2096	complete	NC_008023	Not found	-	-	-
		36	S. pyogenes	MGAS23530	complete	NZ_CP013839	Not found	-	-	-
		37	S. pyogenes	MGAS27061	complete	NZ_CP013840	Not found	-	-	-
		38	S. pyogenes	MGAS315	complete	NC_004070	Not found	-	-	-
		39	S. pyogenes	MGAS5005	complete	NC_007297	Not found	-	-	-
		40	S. pyogenes	MGAS6180	complete	NC_007296	Not found	-	-	-
		41	S. pyogenes	MGAS8232	complete	NC_003485	Not found	-	-	-
		42	S. pyogenes	MGAS9429	complete	NC_008021	Not found	-	-	-
		43	S. pyogenes	MTB313	complete	AP014572	Not found	-	-	-
		44	S. pyogenes	MTB314	complete	NZ_AP014585	Not found	-	-	-
		45	S. pyogenes	NCTC8198	complete	NZ_LN831034	Not found	-	-	-
		46	S. pyogenes	NGAS322	complete	NZ_CP010449	Not found	-	-	-
		47	S. pyogenes	NGAS327	complete	NZ_CP007562	Not found	-	-	-
		48	S. pyogenes	NGAS596	complete	NZ_CP007561	Not found	-	-	-
		49	S. pyogenes	NGAS638	complete	NZ_CP010450	Not found	-	-	-
		50	S. pyogenes	NGAS743	complete	NZ_CP007560	Not found	-	-	-
		51	S. pyogenes	NS53	complete	NZ_CP015238	Not found	-	-	-
		52	S. pyogenes	NZ131; ATCC BAA-1633	complete	NC_011375	Not found	-	-	-
		53	S. pyogenes	SF370	complete	NC_002737	Not found	-	-	-
		54	S. pyogenes	SSI-1	complete	NC_004606	Not found	-	-	-
		55	S. pyogenes	STAB09014	complete	NZ_CP011069	Not found	-	-	-
		56	S. pyogenes	STAB090229	complete	NZ_CP020027	Not found	-	-	-
		57	S. pyogenes	STAB10015	complete	NZ_CP011068	Not found	-	-	-
		58	S. pyogenes	STAB120304	complete	NZ_CP020082	Not found	-	-	-
		59	S. pyogenes	STAB14018	complete	NZ_CP014542	Not found	-	-	-
		60	S. pyogenes	STAB901	complete	CP007024	Not found	-	-	-
		61	S. pyogenes	STAB902	complete	NZ_CP007041	Not found	-	-	-
		62	S. pyogenes	HKU QMH11M0907901	chromosome	AFRY01	Not found	-	-	-
		63	S. pyogenes	STAB1102	chromosome	NZ_CP007023	Not found	-	-	-
		64	S. pyogenes	STAB13021	chromosome	NZ_CP014278	Not found	-	-	-
		1	S. equi	4047	complete	NC_012471	Not found	-	-	-
		2	S. equi	ATCC 35246	complete	NC_017582	Not found	-	-	-
		3	S. equi	ATCC 39506	complete	CP021972	Not found	-	-	-
		4	S. equi	CY	complete	NZ_CP006770	Not found	-	-	-
		5	S. equi	H70	complete	NC_012470	Not found	-	-	-
		6	S. equi	MGCS10565; ATCC BAA1716	complete	NC_011134	Not found	-	-	-
		7	S. equi	ATCC 33398	scaffold	FTNH01	Not found	-	-	-
		8	S. equi	BHS5	scaffold	CABY01	Not found	-	-	-
		9	S. equi	EQUI0002	scaffold	CWFG01	Not found	-	-	-
		10	S. equi	EQUI0039	scaffold	CVXV01	Not found	-	-	-
		11	S. equi	EQUI0079	scaffold	CWAN01	Not found	-	-	-
		12	S. equi	EQUI0090	scaffold	CWAP01	Not found	-	-	-
		13	S. equi	EQUI0133	scaffold	CWCS01	Not found	-	-	-
		14	S. equi	EQUI0145	scaffold	CWCQ01	Not found	-	-	-
		15	S. equi	EQUI0171	scaffold	CWDM01	Not found	-	-	-
		16	S. equi	EQUI0231	scaffold	CVZL01	Not found	-	-	-
		17	S. equi	EQUI0239	scaffold	CVYV01	Not found	-	-	-
		1	S. uberis	0140J	complete	NC_012004	Not found	-	-	-
		2	S. uberis	NZ01	complete	NZ_CP022435	Not found	-	-	-
		3	S. uberis	6736	contig	JATB01	Not found	-	-	-
		4	S. uberis	6780	contig	JATD01	Not found	-	-	-
		5	S. uberis	Ab71	contig	JATK01	Not found	-	-	-
		6	S. uberis	B190	contig	JATE01	Not found	-	-	-
		7	S. uberis	B362	contig	JATC01	Not found	-	-	-
		8	S. uberis	C5072	contig	JATI01	Not found	-	-	-
		9	S. uberis	C5388	contig	JATF01	Not found	-	-	-
		10	S. uberis	C6344	contig	JATA01	Not found	-	-	-
		11	S. uberis	C8329	contig	JATG01	Not found	-	-	-
		12	S. uberis	C9359	contig	JATJ01	Not found	-	-	-
		13	S. uberis	CAIM 1894	contig	JRQN01	Not found	-	-	-
		14	S. uberis	EF20/0145	contig	JANW01	Not found	-	-	-
		15	S. uberis	S6261	contig	JATH01	Not found	-	-	-
		1	S. iniae	89353	complete	NZ_CP017952	Not found	-	-	-
		2	S. iniae	FP5228	complete	CP024843	Not found	-	-	-
		3	S. iniae	ISET0901	complete	CP007586	Not found	-	-	-
		4	S. iniae	ISNO	complete	CP007587	Not found	-	-	-
		5	S. iniae	QMA0248	complete	NZ_CP022392	Not found	-	-	-
		6	S. iniae	SF1	complete	CP005941	Not found	-	-	-
		7	S. iniae	YSFST01-82	complete	NZ_CP010783	Not found	-	-	-
		8	S. iniae	9117	scaffold	AMOO01	Not found	-	-	-
		9	S. iniae	CAIM 527	scaffold	LSNB01	Not found	-	-	-
		10	S. iniae	KCTC 11634BP	scaffold	BANM01	Not found	-	-	-
		11	S. iniae	DX09	contig	LXQF01	Not found	-	-	-
		12	S. iniae	IUSA1	contig	AOCT02	Not found	-	-	-
		13	S. iniae	UEL-Si1	contig	MNAC01	Not found	-	-	-
		1*	S. urinalis	2285-97	contig	AEUZ02	Gtf	STRUR_RS08675	WP_006740749	888
		2	S. urinalis	FB127-CNA-2	scaffold	AHAA01	Not found	-	-	-
		1	S. agalactiae	43153	complete	FO393392	Not found	-	-	-
		2	S. agalactiae	874391	complete	NZ_CP022537	Not found	-	-	-
		3	S. agalactiae	-	complete	NZ_LT545678	Not found	-	-	-
		4	S. agalactiae	-	complete	NZ_LT714196	Not found	-	-	-
		5	S. agalactiae	09mas018883	complete	NC_021485	Not found	-	-	-
		6	S. agalactiae	138P	complete	CP007482	Not found	-	-	-
		7	S. agalactiae	138spar	complete	CP007565	Not found	-	-	-
		8	S. agalactiae	2603V/R	complete	NC_004116	Not found	-	-	-
		9	S. agalactiae	A909	complete	NC_007432	Not found	-	-	-
		10	S. agalactiae	C001	complete	NZ_CP008813	Not found	-	-	-
		11	S. agalactiae	CNCTC 10/84	complete	NZ_CP006910	Not found	-	-	-
		12	S. agalactiae	COH1	complete	NZ_HG939456	Not found	-	-	-
		13	S. agalactiae	CU_GBS_08	complete	NZ_CP010874	Not found	-	-	-
		14	S. agalactiae	CU_GBS_98	complete	NZ_CP010875	Not found	-	-	-
		15	S. agalactiae	CUGBS591	complete	NZ_CP021862	Not found	-	-	-
		16	S. agalactiae	FDAARGOS_254	complete	NZ_CP020449	Not found	-	-	-
		17	S. agalactiae	FWL1402	complete	NZ_CP016391	Not found	-	-	-
		18	S. agalactiae	GBS ST-1	complete	NZ_CP013202	Not found	-	-	-
		19	S. agalactiae	GBS1-NY	complete	NZ_CP007570	Not found	-	-	-
		20	S. agalactiae	GBS2-NM	complete	NZ_CP007571	Not found	-	-	-
		21	S. agalactiae	GBS6	complete	NZ_CP007572	Not found	-	-	-
		22	S. agalactiae	GBS85147	complete	NZ_CP010319	Not found	-	-	-
		23	S. agalactiae	GBS-M002	complete	NZ_CP013908	Not found	-	-	-
		24	S. agalactiae	GD201008-001	complete	NC_018646	Not found	-	-	-
		25	S. agalactiae	GX026	complete	CP011328	Not found	-	-	-
		26	S. agalactiae	H002	complete	NZ_CP011329	Not found	-	-	-
		27	S. agalactiae	HN016	complete	NZ_CP011325	Not found	-	-	-
		28	S. agalactiae	ILRI005	complete	NC_021486	Not found	-	-	-
		29	S. agalactiae	ILRI112	complete	HF952106	Not found	-	-	-
		30	S. agalactiae	NEM316	complete	NC_004368	Not found	-	-	-
		31	S. agalactiae	NGBS061	complete	NZ_CP007631	Not found	-	-	-
		32	S. agalactiae	NGBS128	complete	NZ_CP012480	Not found	-	-	-
		33	S. agalactiae	NGBS357	complete	NZ_CP012503	Not found	-	-	-
		34	S. agalactiae	NGBS572	complete	NZ_CP007632	Not found	-	-	-
		35	S. agalactiae	S13	complete	CP018623	Not found	-	-	-
		36	S. agalactiae	S25	complete	CP015976	Not found	-	-	-
		37	S. agalactiae	SA1	complete	CP019804	Not found	-	-	-
		38	S. agalactiae	SA102	complete	CP019814	Not found	-	-	-
		39	S. agalactiae	SA132	complete	CP019815	Not found	-	-	-
		40	S. agalactiae	SA136	complete	CP019816	Not found	-	-	-
		41	S. agalactiae	SA159	complete	CP019817	Not found	-	-	-
		42	S. agalactiae	SA16	complete	CP019807	Not found	-	-	-
		43	S. agalactiae	SA184	complete	CP019818	Not found	-	-	-
		44	S. agalactiae	SA191	complete	CP019819	Not found	-	-	-
		45	S. agalactiae	SA195	complete	CP019820	Not found	-	-	-
		46	S. agalactiae	SA20	complete	CP003919	Not found	-	-	-
		47	S. agalactiae	SA201	complete	CP019821	Not found	-	-	-
		48	S. agalactiae	SA209	complete	CP019822	Not found	-	-	-
		49	S. agalactiae	SA212	complete	CP019823	Not found	-	-	-
		50	S. agalactiae	SA218	complete	CP019824	Not found	-	-	-
		51	S. agalactiae	SA220	complete	CP019825	Not found	-	-	-
		52	S. agalactiae	SA245	complete	CP019826	Not found	-	-	-
		53	S. agalactiae	SA256	complete	CP019827	Not found	-	-	-
		54	S. agalactiae	SA289	complete	CP019828	Not found	-	-	-
		55	S. agalactiae	SA30	complete	CP019800	Not found	-	-	-
		56	S. agalactiae	SA33	complete	CP019801	Not found	-	-	-
		57	S. agalactiae	SA330	complete	CP019829	Not found	-	-	-
		58	S. agalactiae	SA333	complete	CP019830	Not found	-	-	-
		59	S. agalactiae	SA341	complete	CP019831	Not found	-	-	-
		60	S. agalactiae	SA343	complete	CP019832	Not found	-	-	-
		61	S. agalactiae	SA346	complete	CP019833	Not found	-	-	-
		62	S. agalactiae	SA374	complete	CP019834	Not found	-	-	-
		63	S. agalactiae	SA375	complete	CP019835	Not found	-	-	-
		64	S. agalactiae	SA5	complete	CP019805	Not found	-	-	-
		65	S. agalactiae	SA53	complete	CP019802	Not found	-	-	-
		66	S. agalactiae	SA623	complete	CP019836	Not found	-	-	-
		67	S. agalactiae	SA627	complete	CP019837	Not found	-	-	-
		68	S. agalactiae	SA73	complete	CP019803	Not found	-	-	-
		69	S. agalactiae	SA75	complete	CP019808	Not found	-	-	-
		70	S. agalactiae	SA79	complete	CP019809	Not found	-	-	-
		71	S. agalactiae	SA81	complete	CP019810	Not found	-	-	-
		72	S. agalactiae	SA85	complete	CP019811	Not found	-	-	-
		73	S. agalactiae	SA9	complete	CP019806	Not found	-	-	-
		74	S. agalactiae	SA95	complete	CP019812	Not found	-	-	-
		75	S. agalactiae	SA97	complete	CP019813	Not found	-	-	-
		76	S. agalactiae	Sag158	complete	NZ_CP019979	Not found	-	-	-
		77	S. agalactiae	Sag37	complete	NZ_CP019978	Not found	-	-	-
		78	S. agalactiae	SGEHI2015-107	complete	CP025027	Not found	-	-	-
		79	S. agalactiae	SGEHI2015-113	complete	CP025026	Not found	-	-	-
		80	S. agalactiae	SGEHI2015-25	complete	CP025029	Not found	-	-	-
		81	S. agalactiae	SGEHI2015-95	complete	CP025028	Not found	-	-	-
		82	S. agalactiae	SG-M1	complete	NZ_CP012419	Not found	-	-	-
		83	S. agalactiae	SG-M158	complete	NZ_CP021864	Not found	-	-	-
		84	S. agalactiae	SG-M163	complete	NZ_CP021863	Not found	-	-	-
		85	S. agalactiae	SG-M25	complete	NZ_CP021867	Not found	-	-	-
		86	S. agalactiae	SG-M29	complete	NZ_CP021866	Not found	-	-	-
		87	S. agalactiae	SG-M4	complete	NZ_CP021870	Not found	-	-	-
		88	S. agalactiae	SG-M50	complete	NZ_CP021865	Not found	-	-	-
		89	S. agalactiae	SG-M6	complete	NZ_CP021869	Not found	-	-	-
		90	S. agalactiae	SG-M8	complete	NZ_CP021868	Not found	-	-	-
		91	S. agalactiae	SS1	complete	NZ_CP010867	Not found	-	-	-
		92	S. agalactiae	WC1535	complete	NZ_CP016501	Not found	-	-	-
		93	S. agalactiae	GX064	chromosome	NZ_CP011327	Not found	-	-	-
		94	S. agalactiae	YM001	chromosome	NZ_CP011326	Not found	-	-	-
	Bovis group (3 species)	1*	S. gallolyticus	ATCC BAA-2069	complete	NC_015215	Gtf1	SGGBAA2069_RS05505	WP_013643098	1545
							Gtf2	SGGBAA2069_RS05495	WP_014620124	1522
		2	S. gallolyticus	ATCC 43143	complete	NC_017576	Gtf1	SGGB_RS05480	WP_014620125	1538
							Gtf2	SGGB_RS05470	WP_014620124	1522
		3	S. gallolyticus	DSM 16831	complete	NZ_CP018822	Gtf1	BTR42_RS05905	WP_077496814	1478
							Gtf2	BTR42_RS05895	WP_077496810	1522
		4	S. gallolyticus	UCN34	complete	NC_013798	Gtf1	GALLO_RS05575	WP_012961953	1412
							Gtf2	GALLO_RS05565	WP_012961951	1522
		5	S. gallolyticus	ATCC 700065	scaffold	FOLZ01	Gtf1	BMZ37_RS03055	WP_074657095	1542
							Gtf2	BMZ37_RS03045	WP_074657092	1493
		6	S. gallolyticus	DD02	scaffold	LQOF01	Gtf1	SGADD02_RS11165	WP_061459238	1089
		7	S. gallolyticus	LMG 15572	scaffold	FPBN01	Gtf1	BM330_RS03055	WP_074657095	1542
							Gtf2	BM330_RS03045	WP_074657092	1493
		8	S. gallolyticus	NTS 31301958	scaffold	MAMV01	Gtf1	BA718_RS00440	WP_064592975	1542
							Gtf2	BA718_RS00430	WP_064592973	1522
		9	S. gallolyticus	NTS 31307655	scaffold	LXFC01	Gtf1	A3651_RS05755	WP_064592975	1542
							Gtf2	A3651_RS05745	WP_064592973	1522
		10	S. gallolyticus	TX20005	scaffold	AEEM01	Gtf1	HMPREF9352_RS05200	WP_043878565	1545
							Gtf2	HMPREF9352_RS05190	pseudo	-
		11	S. gallolyticus	VTM3R24	scaffold	FNGN01	Gtf1	BLT34_RS02510	WP_074580908	1545
							Gtf2	BLT34_RS02500	WP_074580906	1522
		12	S. gallolyticus	VTM1R27	scaffold	FNUH01	Gtf1	BLU50_RS01595	WP_074595390	1543
							Gtf2	BLU50_RS01585	WP_074595386	1519
		13	S. gallolyticus	VTM1R29	scaffold	FOBM01	Gtf1	BMX12_RS01605	WP_074595390	1543
							Gtf2	BMX12_RS01615	WP_074595386	1519
		14	S. gallolyticus	VTM3R42	scaffold	FNFJ01	Gtf1	BLT37_RS02505	WP_074580908	1545
							Gtf2	BLT37_RS02495	WP_074580906	1522
		15	S. gallolyticus	VTM2R47	scaffold	FOGM01	Gtf1	BMX20_RS03000	WP_074627299	1542
							Gtf2	BMX20_RS03010	WP_074627301	1520
		16	S. gallolyticus	LMG 17956	contig	CCBC01	Gtf1	BN963_RS00815	WP_039692415	1545
							Gtf2	BN963_RS00805	WP_039692410	1527
		17	S. gallolyticus	NTS 31106099	contig	JYKU01	Gtf1	UG96_RS05180	WP_044822719	1538
							Gtf2	UG96_RS05170	WP_014620124	1522
		18	S. gallolyticus	ICDDRB-NRC-S1	complete	NZ_CP013688	Not found	-	-	-
		19	S. gallolyticus	DD03	scaffold	LQXV01	Not found	-	-	-
		20	S. gallolyticus	ICDDRB-NRC-S3	contig	LPVQ01	Not found	-	-	-
		1*	S. equinus	B315	scaffold	AUJD01	Gtf	G597_RS08870	WP_049805830	1445
		2	S. equinus	2B	scaffold	JNKQ01	Gtf	T517_RS0104250	WP_033152569	1445
		3	S. equinus	C277	scaffold	FNKC01	Gtf	BLQ06_RS02155	WP_074483496	1445
		4	S. equinus	ES1	scaffold	FODM01	Gtf	BMW70_RS02160	WP_074483496	1445
		5	S. equinus	H24	scaffold	FNZS01	Gtf	BMX70_RS01340	WP_074639124	1452
		6	S. equinus	HC5	scaffold	JPGC01	Gtf	EH70_RS02455	WP_039690786	1445
		7	S. equinus	MPR1	scaffold	FOFQ01	Gtf	BMW47_RS08955	WP_074481110	1445
		8	S. equinus	MPR2	scaffold	FNEP01	Gtf	BLQ21_RS08985	WP_074481110	1445
		9	S. equinus	MPR4	scaffold	FOOP01	Gtf	BM215_RS03540	WP_074862791	1445
		10	S. equinus	pGA-7	scaffold	FNJX01	Gtf	BLR40_RS06725	WP_074534004	1445
		11	S. equinus	pR-5	scaffold	FNZW01	Gtf	BMZ61_RS03790	WP_074628715	1445
		12	S. equinus	Sb05	scaffold	FNKE01	Gtf	BLR83_RS02425	WP_074560092	1442
		13	S. equinus	Sb09	scaffold	FNGX01	Gtf	BLR96_RS00630	WP_074565976	1445
		14	S. equinus	Sb13	scaffold	FOLK01	Gtf	BM262_RS03990	WP_074868715	1449
		15	S. equinus	Sb20	scaffold	FOZA01	Gtf	BM251_RS01625	WP_074964680	1449
		16	S. equinus	SI	scaffold	FOYC01	Gtf	BMZ88_RS04275	WP_074669003	1445
		17	S. equinus	AG46	contig	JNLO01	Gtf	BV58_RS02945	WP_045797953	1445
		18	S. equinus	AR3	contig	FZRA01	Gtf	CI029_RS04530	WP_094140641	1445
		19	S. equinus	ATCC 33317	contig	AUZG01	Gtf	B279_RS06885	WP_039698267	1445
		20	S. equinus	GA-1	contig	FMTH01	Gtf	BLO13_RS00460	WP_074450477	1445
		21	S. equinus	Sb04	contig	FNJK01	Gtf	BLP98_RS05040	WP_074482199	1452
		22	S. equinus	Sb10	contig	FNJY01	Gtf	BLR70_RS02035	WP_074563615	1449
		23	S. equinus	Sb17	contig	FNMW01	Gtf	BLU56_RS02200	WP_074601857	1449
		24	S. equinus	Sb18	contig	FOEX01	Gtf	BMX39_RS00810	WP_074601857	1449
		25	S. equinus	SN033	contig	ATWZ01	Gtf	G637_RS0104160	WP_024344127	1445
		26	S. equinus	Ye01	contig	FNYU01	Gtf	BMX06_RS03375	WP_074629616	1438
		27	S. equinus	ATCC 700338	scaffold	AEEL01	Not found	-	-	-
		28	S. equinus	ATCC 9812	scaffold	AEVB01	Not found	-	-	-
		29	S. equinus	JB1	scaffold	FOTG01	Not found	-	-	-
		30	S. equinus	ICDDRB-NRC-S6	contig	LPVR01	Not found	-	-	-
		31	S. equinus	JB1	contig	AUZH01	Not found	-	-	-
		1*	S. infantarius	CJ18	complete	NC_016826	Gtf	SINF_RS04735	WP_014334701	1448
		2	S. infantarius	ATCC BAA-102	scaffold	ABJK02	Gtf	STRINF_RS05720	WP_006532101	1448
		3	S. infantarius	ICDDRB-NRC-S5	complete	NZ_CP013689	Not found	-	-	-
	Mutans group (6 Species)	1*	S. ratti	FA-1	contig	AJTZ01	Gtf1	SRA_RS04915	WP_003088287	1481
							Gtf2	SRA_RS04300	WP_003088036	1463
		2	S. ratti	DSM 20564	contig	AOCD01	Gtf1	D822_RS02120	WP_003090683	1222
							Gtf2	D822_RS09850	WP_003088036	1463
		1*	S.devriesei	DSM 19639	scaffold	AUIN01	Gtf1	G573_RS0107350	WP_027976114	1414
							Gtf2	G573_RS0107800	WP_027976201	1465
		1*	S.orisasini	SH06	contig	BCLE01	Gtf1	SCSH_RS10145	WP_057491792	1482
							Gtf2	SCSH_RS02180	WP_057490264	1450
		1*	S. macacae	NCTC 11558	contig	AEUW02	Gtf1	STRMA_RS02955	WP_003079439	1418
							Gtf2	STRMA_RS02960	WP_003081055	1448
							Gtf3	STRMA_RS02625	WP_003079947	1471
		1*	S. troglodytae	TKU31	complete	AP014612	GtfB	SRT_10270	BAQ24288	1411
							GtfC	SRT_10260	BAQ24287	1456
							GtfD	SRT_11870	BAQ24448	1463
		1*	S. mutans	UA159	complete	NC_004350	GtfB	SMU_1004	NP_721399	1476
							GtfC	SMU_1005	NP_721400	1455
							GtfD	SMU_910	NP_721313	1462
		2	S. mutans	GS-5	complete	NC_018089	GtfB	SMUGS5_04450	AFM81411	1476
							GtfC	SMUGS5_04455	AFM81412	1455
							GtfD	SMUGS5_04025	AFM81328	1462
		3	S. mutans	LJ23	complete	NC_017768	GtfB	SMULJ23_RS05315	WP_014678014	1477
							GtfC	SMULJ23_RS05310	WP_014678013	1455
							GtfD	SMULJ23_RS05735	WP_014678045	1462
		4	S. mutans	NG8	complete	NZ_CP013237	GtfB	APQ13_RS03205	WP_061046379	1476
							GtfC	APQ13_RS03200	WP_061046378	1455
							GtfD	APQ13_RS03625	WP_002289671	1462
		5	S. mutans	NN2025	complete	NC_013928	GtfB	SMUNN2025_RS05270	WP_012997788	1476
							GtfC	SMUNN2025_RS05265	WP_012997787	1455
							GtfD	SMUNN2025_RS05745	WP_012997822	1462
		6	S. mutans	UA159-FR	complete	NZ_CP007016	GtfB	SMUFR_0875	AJD55346	1476
							GtfC	SMUFR_0876	AJD55347	1455
							GtfD	SMUFR_0792	AJD55265	1462
		7	S. mutans	AC4446	contig	AOCA01	GtfB	D819_RS05285	EMP66087	1476
							GtfC	D819_RS05280	EMP66088	1455
							GtfD	D819_RS05795	EMP66507	1462
		8	S. mutans	ATCC 25175	contig	AOCB01	GtfB	D820_RS05055	EMP64256	1476
							GtfC	D820_RS05050	EMP64257	1455
							GtfD	D820_RS05470	EMP64492	1462
		9	S. mutans	FDAARGOS_258	contig	NBTK02	GtfB	A6J86_RS06090	WP_082999576	1476
							GtfC	A6J86_RS06085	WP_082999575	1455
							GtfD	A6J86_RS06610	WP_082999604	1462
		10	S. mutans	KK21	contig	AOBY01	GtfB	D817_RS05195	EMP58473	1476
							GtfC	D817_RS05190	EMP58474	1455
							GtfD	D817_RS05605	EMP58391	1462
		11	S. mutans	NCTC 11060	contig	AOCC01	GtfB	D821_RS05180	EMP68335	1476
							GtfC	D821_RS05175	EMP68336	1455
							GtfD	D821_RS05595	EMP68502	1462
		12	S. mutans	KCOM 1054	chromosome	NZ_CP021318	GtfD	RO10_RS03345	WP_002266713	1462
		13	S. mutans	503_SMUT	scaffold	JVEO01	GtfB/C?	ADH77_RS05115	WP_049474603	1429
							GtfD	ADH77_RS04695	WP_002289671	1462
		14	S. mutans	HM	scaffold	BDOS01	GtfD	SMHM_RS04170	WP_002283301	1462
		15	S. mutans	KK23	scaffold	AOBZ01	GtfD	D818_RS04390	EMP64080	1462
		16	S. mutans	PKUSS-7	scaffold	NBFG01	GtfD	CFN21_RS00615	WP_088718093	1462
		17	S. mutans	PKUSS-9	scaffold	NBFI01	GtfB/C?	CFN25_RS07380	WP_049474603	1429
							GtfD	CFN25_RS07805	WP_002289671	1462
		18	S. mutans	5DC8	contig	AOBX01	GtfB	D816_RS05295	EMP61836	1476
							GtfC?	D816_RS05290	EMP61837	1080
							GtfD	D816_RS05705	EMP61754	1462
		19	S. mutans	ATCC 55676	contig	LTAK01	GtfB	AWN62_RS03120	KZM63742	1083
							GtfC?	AWN62_RS04325	KZM63563	1429
							GtfD	AWN62_RS04745	KZM63645	1462
		20	S. mutans	21	contig	AHSZ01	GtfD	SMU93_RS08760	EMC37777	1462
		21	S. mutans	24	contig	AHTE01	GtfD	SMU99_RS09500	EMC47162	1462
		22	S. mutans	1ID3	contig	AHSX01	GtfD	SMU9_RS04100	EMB54057	1462
		23	S. mutans	1SM1	contig	AHRK01	GtfD	SMU21_RS08540	EMB63330	1462
		24	S. mutans	2ST1	contig	AHRN01	GtfD	SMU29_RS00935	EMB66244	1462
		25	S. mutans	2VS1	contig	AHRS01	GtfB?	SMU41_RS02240	EMB74872	1227
							GtfD	SMU41_RS03525	EMB75511	1462
		26	S. mutans	3SN1	contig	AHRM01	GtfD	SMU26_RS02265	EMB67449	1462
		27	S. mutans	4SM1	contig	AHRL01	GtfD	SMU22_RS06860	EMB65759	1462
		28	S. mutans	4VF1	contig	AHRQ01	GtfB?	SMU36_RS05430	EMB72774	1228
							GtfD	SMU36_RS02380	EMB71171	1462
		29	S. mutans	5SM3	contig	AHRU01	GtfD	SMU50_RS02245	EMB77746	1462
		30	S. mutans	8ID3	contig	AHRB01	GtfB?	SMU10_RS07620	EMB61096	1224
							GtfD	SMU10_RS04360	EMB59322	1462
		31	S. mutans	11A1	contig	AHRO01	GtfD	SMU3_RS05065	EMB54382	1462
		32	S. mutans	11SSST2	contig	AHRP01	GtfD	SMU33_RS02485	EMB69711	1462
		33	S. mutans	14D	contig	AHSY01	GtfD	SMU92_RS05985	EMC34501	1462
		34	S. mutans	15JP3	contig	AHRJ01	GtfB?	SMU20_RS06540	EMB60793	1228
							GtfD	SMU20_RS02435	EMB58840	1462
		35	S. mutans	15VF2	contig	AHRR01	GtfD	SMU40_RS03560	EMB73527	1462
		36	S. mutans	66-2A	contig	AHTA01	GtfD	SMU94_RS01020	EMC37305	1462
		37	S. mutans	1002_SMUT	contig	JWGS01	GtfD	ADG05_RS00815	WP_049473418	1462
		38	S. mutans	1006_SMUT	contig	JWGO01	GtfD	ADF32_RS01820	WP_049473418	1462
		39	S. mutans	A9	contig	AHRX01	GtfD	SMU54_RS08470	EMB87292	1462
		40	S. mutans	AD01	contig	LGAC01	GtfD	BFP84_RS03970	WP_065868401	1462
		41	S. mutans	B	contig	AHTB01	GtfD	SMU95_RS03515	EMC39035	1462
		42	S. mutans	B04Sm5	contig	ALYY01	GtfD	B900_RS0103910	WP_002307999	1462
		43	S. mutans	B05Sm11	contig	ALYO01	GtfD	B890_RS0109910	WP_002288849	1462
		44	S. mutans	B06Sm2	contig	ALZA01	GtfD	B902_RS06255	WP_002283301	1462
		45	S. mutans	B07Sm2	contig	ALYT01	GtfD	B895_RS0102150	WP_024782687	1462
		46	S. mutans	B09Sm1	contig	ALYU01	GtfD	B896_RS0106135	WP_002269384	1462
		47	S. mutans	B12Sm1	contig	ALYQ01	GtfD	B892_RS0106185	WP_002269384	1462
		48	S. mutans	B13Sm1	contig	ALYP01	GtfD	B891_RS0109215	WP_024781729	1462
		49	S. mutans	B14	contig	NFUJ01	GtfC	CAV53_08225	OVE99864	1455
							GtfD	CAV53_04695	OVF00607	1462
		50	S. mutans	B16 P Sm1	contig	ALZD01	GtfD	B905_RS0104320	WP_024785259	1462
		51	S. mutans	B23Sm1	contig	ALZE01	GtfD	B906_RS0103285	WP_024785674	1462
		52	S. mutans	B24Sm2	contig	ALYV01	GtfD	B897_RS0111070	WP_024783534	1462
		53	S. mutans	B082SM-A	contig	ALYZ01	GtfD	B901_RS0107655	WP_024784594	1462
		54	S. mutans	B084SM-A	contig	ALYR01	GtfD	B893_RS0108345	WP_002280481	1462
		55	S. mutans	B85SM-B	contig	ALZB01	GtfD	B903_RS0108915	WP_002289671	1462
		56	S. mutans	B88SM-A	contig	ALZC01	GtfD	B904_RS0107485	WP_002266713	1462
		57	S. mutans	B102SM-B	contig	ALYW01	GtfD	B898_RS0107645	WP_024783805	1462
		58	S. mutans	B107SM-B	contig	ALYS01	GtfD	B894_RS0103785	WP_024782441	1462
		59	S. mutans	B111SM-A	contig	ALZF01	GtfB/C?	B907_RS0110760	WP_024786133	1067
							GtfD	B907_RS0110610	WP_024786126	1462
		60	S. mutans	B112SM-A	contig	ALYX01	GtfD	B899_RS0102855	WP_024783997	1462
							GtfD	B899_RS0106080	WP_024783997	1462
		61	S. mutans	B114SM-A	contig	ALZG01	GtfD	B908_RS0108600	WP_024786289	1462
		62	S. mutans	B115SM-A	contig	ALZH01	GtfD	B909_RS0102460	WP_024786411	1462
		63	S. mutans	DSM 20523	contig	AQWT01	GtfD	B093_RS0107455	WP_002280370	1462
		64	S. mutans	G123	contig	AHSC01	GtfD	SMU61_RS01875	EMB93342	1462
		65	S. mutans	M21	contig	AHSD01	GtfD	SMU62_RS05165	EMB97212	1462
		66	S. mutans	M230	contig	AHRH01	GtfD	SMU108_RS06570	EMC58652	1462
		67	S. mutans	M2A	contig	AHSK01	GtfD	SMU74_RS02280	EMC10642	1462
		68	S. mutans	N29	contig	AHRY01	GtfD	SMU56_RS02115	EMB86264	1462
		69	S. mutans	N34	contig	AHSF01	GtfD	SMU66_RS09325	EMC02725	1462
		70	S. mutans	N66	contig	AHSM01	GtfD	SMU76_RS02270	EMC13543	1462
		71	S. mutans	N3209	contig	AHSL01	GtfD	SMU75_RS03150	EMC11070	1462
		72	S. mutans	NFSM1	contig	AHSG01	GtfB?	SMU68_RS06815	EMC03556	1276
							GtfD	SMU68_RS02095	EMC01553	1462
		73	S. mutans	NFSM2	contig	AHRV01	GtfD	SMU52_RS00970	EMB79417	1462
		74	S. mutans	NLML1	contig	AHSW01	GtfD	SMU89_RS08240	EMC34563	1462
		75	S. mutans	NLML4	contig	AHSH01	GtfD	SMU69_RS02565	EMC04719	1462
		76	S. mutans	NLML5	contig	AHSI01	GtfD	SMU70_RS06140	EMC06715	1462
		77	S. mutans	NLML8	contig	AHSV01	GtfD	SMU88_RS02705	EMB54869	1462
		78	S. mutans	NLML9	contig	AHSJ01	GtfD	SMU72_RS03415	EMC08484	1462
		79	S. mutans	NMT4863	contig	AHRZ01	GtfD	SMU57_RS04185	EMB89340	1462
		80	S. mutans	NVAB	contig	AHRW01	GtfB?	SMU53_RS06485	EMB84478	1228
							GtfD	SMU53_RS01160	EMB82448	1462
		81	S. mutans	OMZ175	contig	AHRI01	GtfD	SMU109_RS05680	EMC58939	1462
		82	S. mutans	PKUSS-1	contig	NBFA01	GtfD	CFN27_RS06145	WP_002266713	1462
		83	S. mutans	PKUSS-2	contig	NBFB01	GtfD	CFN18_RS04990	WP_088718093	1462
		84	S. mutans	PKUSS-3	contig	NBFC01	GtfD	CFN26_RS01870	WP_088723806	1462
		85	S. mutans	PKUSS-4	contig	NBFD01	GtfB/C?	CFN22_RS00555	WP_023471121	1429
							GtfD	CFN22_RS00130	WP_002266713	1462
		86	S. mutans	PKUSS-5	contig	NBFE01	GtfD	CFN19_RS03920	WP_002280370	1462
		87	S. mutans	PKUSS-6	contig	NBFF01	GtfD	CFN20_RS01885	WP_088741842	1462
		88	S. mutans	PKUSS-8	contig	NBFH01	GtfD	CFN28_RS07070	WP_002270317	1462
		89	S. mutans	PKUSS-10	contig	NBFJ01	GtfB/C?	CFN24_RS00740	WP_023471121	1429
							GtfD	CFN24_RS00315	WP_002266713	1462
		90	S. mutans	PKUSS-11	contig	NBFK01	GtfD	CFN23_RS05925	WP_002266713	1462
		91	S. mutans	PKUSS-HG01	contig	AXSW01	GtfD	PHG01_RS05180	WP_002266713	1462
		92	S. mutans	PKUSS-LG01	contig	AXSX01	GtfB/C?	PLG01_RS04820	WP_023471121	1429
							GtfD	PLG01_RS05230	WP_002266713	1462
		93	S. mutans	R221	contig	AHRG01	GtfD	SMU107_RS02020	EMC55865	1462
		94	S. mutans	S1B	contig	AHRC01	GtfD	SMU102_RS01935	EMC48355	1462
		95	S. mutans	SA38	contig	AHRD01	GtfD	SMU103_RS00415	EMC47329	1462
		96	S. mutans	SA41	contig	AHRE01	GtfD	SMU104_RS08475	EMC52735	1462
		97	S. mutans	SF1	contig	AHSP01	GtfD	SMU80_RS09480	EMC19379	1462
		98	S. mutans	SF12	contig	AHRF01	GtfD	SMU105_RS06575	EMC54220	1462
		99	S. mutans	SF14	contig	AHSQ01	GtfD	SMU81_RS03435	EMC22687	1462
		100	S. mutans	SM1	contig	AHTD01	GtfD	SMU98_RS01200	EMC42105	1462
		101	S. mutans	SM4	contig	AHTC01	GtfD	SMU97_RS04770	EMC43420	1462
		102	S. mutans	SM6	contig	AHSR01	GtfD	SMU82_RS03890	EMC23963	1462
		103	S. mutans	ST1	contig	AHSS01	GtfD	SMU83_RS09235	EMC28438	1462
		104	S. mutans	ST6	contig	AHST01	GtfD	SMU85_RS01885	EMC27285	1462
		105	S. mutans	T4	contig	AHSE01	GtfD	SMU63_RS05055	EMC00228	1462
		106	S. mutans	TCI-11	contig	AGKH01	GtfD	K53_RS0103865	WP_019803318	1462
		107	S. mutans	TCI-30	contig	AGMN01	GtfD	KCK_RS0104055	WP_019321219	1462
		108	S. mutans	TCI-51	contig	AGMQ01	GtfD	K55_RS0104055	WP_002263848	1462
		109	S. mutans	TCI-62	contig	AGMR01	GtfD	K57_RS0103870	WP_002277853	1462
		110	S. mutans	TCI-70	contig	AGMS01	GtfD	K59_RS0103955	WP_019322553	1462
		111	S. mutans	TCI-75	contig	AGMT01	GtfD	K5A_RS0104040	WP_019321219	1462
		112	S. mutans	TCI-82	contig	AGMV01	GtfD	K5E_RS0104050	WP_002263848	1462
		113	S. mutans	TCI-85	contig	AGMW01	GtfD	K5G_RS0104070	WP_019322962	1462
		114	S. mutans	TCI-86	contig	AGMX01	GtfD	K5I_RS0103965	WP_019323199	1462
		115	S. mutans	TCI-92	contig	AGMY01	GtfD	K5K_RS0104070	WP_002263848	1462
		116	S. mutans	TCI-96	contig	AGMZ01	GtfD	K5M_RS0103875	WP_019323592	1462
		117	S. mutans	TCI-99	contig	AGNA01	GtfD	K5O_RS0103880	WP_019323958	1462
		118	S. mutans	TCI-101	contig	AGKF01	GtfD	K5Q_RS0103975	WP_019320226	1462
		119	S. mutans	TCI-109	contig	AGKG01	GtfD	K5S_RS0103935	WP_019802974	1462
		120	S. mutans	TCI-110	contig	AGKI01	GtfD	K5U_RS0103885	WP_019323958	1462
		121	S. mutans	TCI-116	contig	AGKJ01	GtfD	K5W_RS0104040	WP_002263848	1462
		122	S. mutans	TCI-120	contig	AGKK01	GtfD	K71_RS0103865	WP_019804029	1462
		123	S. mutans	TCI-123	contig	AGKL01	GtfD	K73_RS0104075	WP_019321219	1462
		124	S. mutans	TCI-125	contig	AGKM01	GtfD	K75_RS0104000	WP_002266713	1462
		125	S. mutans	TCI-138	contig	AGKN01	GtfD	K77_RS0103850	WP_019320226	1462
		126	S. mutans	TCI-143	contig	AGKO01	GtfD	K79_RS0103895	WP_019804029	1462
		127	S. mutans	TCI-145	contig	AGKP01	GtfD	K7A_RS0104030	WP_019321219	1462
		128	S. mutans	TCI-146	contig	AGKE01	GtfD	K7C_RS0103790	WP_019802685	1462
		129	S. mutans	TCI-148	contig	AGKQ01	GtfD	K7E_RS0103915	WP_002296281	1462
		130	S. mutans	TCI-149	contig	AGKR01	GtfD	K7G_RS0103905	WP_019804746	1462
		131	S. mutans	TCI-151	contig	AGKS01	GtfD	K7I_RS0103870	WP_002269384	1462
		132	S. mutans	TCI-152	contig	AGKT01	GtfD	K7K_RS0103960	WP_019805088	1462
		133	S. mutans	TCI-153	contig	AGKU01	GtfD	K7M_RS0104080	WP_002263848	1462
		134	S. mutans	TCI-154	contig	AGKV01	GtfD	K7O_RS0103900	WP_002296281	1462
		135	S. mutans	TCI-162	contig	AGKW01	GtfD	K7U_RS0103930	WP_002296281	1462
		136	S. mutans	TCI-163	contig	AGKX01	GtfD	K7W_RS0104010	WP_019805397	1462
		137	S. mutans	TCI-164	contig	AGKY01	GtfD	K7Y_RS0103940	WP_002269384	1462
		138	S. mutans	TCI-169	contig	AGKZ01	GtfD	K91_RS0104060	WP_002263848	1462
		139	S. mutans	TCI-170	contig	AGLA01	GtfD	K93_RS0104020	WP_002269024	1462
		140	S. mutans	TCI-173	contig	AGLB01	GtfD	K97_RS0104005	WP_019320226	1462
		141	S. mutans	TCI-176	contig	AGLC01	GtfD	K9A_RS0103815	WP_002307999	1462
		142	S. mutans	TCI-177	contig	AGLD01	GtfD	K9C_RS0104030	WP_019321219	1462
		143	S. mutans	TCI-179	contig	AGLE01	GtfD	K9E_RS0103910	WP_002296281	1462
		144	S. mutans	TCI-187	contig	AGLF01	GtfD	K9G_RS0103790	WP_019312794	1462
		145	S. mutans	TCI-191	contig	AGLG01	GtfD	K9I_RS0103905	WP_019313202	1462
		146	S. mutans	TCI-196	contig	AGLH01	GtfD	K9M_RS0104050	WP_019313592	1462
		147	S. mutans	TCI-201	contig	AGLI01	GtfD	K9Q_RS0103895	WP_019313963	1462
		148	S. mutans	TCI-202	contig	AGLJ01	GtfD	K9S_RS0103865	WP_002287636	1462
		149	S. mutans	TCI-204	contig	AGLK01	GtfD	K9U_RS0104055	WP_019314676	1462
		150	S. mutans	TCI-210	contig	AGLL01	GtfD	K9W_RS0103895	WP_019315231	1462
		151	S. mutans	TCI-212	contig	AGLM01	GtfD	K9Y_RS0103950	WP_019315796	1462
		152	S. mutans	TCI-218	contig	AGLN01	GtfD	KA3_RS0103865	WP_019316355	1462
		153	S. mutans	TCI-219	contig	AGLO01	GtfD	KA5_RS0103920	WP_019316883	1462
		154	S. mutans	TCI-220	contig	AGLP01	GtfD	KA7_RS0103850	WP_019317331	1462
		155	S. mutans	TCI-222	contig	AGLQ01	GtfD	KA9_RS0103995	WP_002266713	1462
		156	S. mutans	TCI-223	contig	AGLR01	GtfD	KAA_RS0103860	WP_019317862	1462
		157	S. mutans	TCI-224	contig	AGLS01	GtfD	KAC_RS0103925	WP_019318231	1462
		158	S. mutans	TCI-227	contig	AGLT01	GtfD	KAE_RS0103855	WP_002277853	1462
		159	S. mutans	TCI-228	contig	AGLU01	GtfD	KAG_RS0103965	WP_002267852	1462
		160	S. mutans	TCI-234	contig	AGLV01	GtfD	KAI_RS0103985	WP_019319129	1462
		161	S. mutans	TCI-239	contig	AGLW01	GtfD	KAK_RS0104065	WP_019313592	1462
		162	S. mutans	TCI-242	contig	AGLX01	GtfD	KAM_RS0104025	WP_019319382	1462
		163	S. mutans	TCI-243	contig	AGLY01	GtfD	KAO_RS0104020	WP_019319382	1462
		164	S. mutans	TCI-244	contig	AGLZ01	GtfD	KAQ_RS0103900	WP_019313963	1462
		165	S. mutans	TCI-249	contig	AGMA01	GtfD	KAS_RS0104085	WP_019319661	1462
		166	S. mutans	TCI-256	contig	AGMB01	GtfD	KAU_RS0104085	WP_019320002	1462
		167	S. mutans	TCI-260	contig	AGMC01	GtfD	KAW_RS0103870	WP_019320226	1462
		168	S. mutans	TCI-264	contig	AGMD01	GtfD	KAY_RS0103925	WP_002269384	1462
		169	S. mutans	TCI-267	contig	AGME01	GtfD	KC1_RS0103910	WP_019320508	1462
		170	S. mutans	TCI-268	contig	AGMF01	GtfD	KC3_RS0103920	WP_019320665	1462
		171	S. mutans	TCI-278	contig	AGMG01	GtfD	KC5_RS0103965	WP_019320665	1462
		172	S. mutans	TCI-279	contig	AGMH01	GtfD	KC7_RS0103870	WP_002283301	1462
		173	S. mutans	TCI-280	contig	AGMI01	GtfD	KC9_RS0103885	WP_002287636	1462
		174	S. mutans	TCI-289	contig	AGMJ01	GtfD	KCA_RS0103855	WP_019320226	1462
		175	S. mutans	TCI-292	contig	AGMK01	GtfD	KCC_RS0103865	WP_002283301	1462
		176	S. mutans	TCI-294	contig	AGML01	GtfD	KCE_RS0104060	WP_019321219	1462
		177	S. mutans	TCI-298	contig	AGMM01	GtfD	KCG_RS0103710	WP_019321595	1462
		178	S. mutans	TCI-399	contig	AGMO01	GtfD	K3W_RS0104060	WP_002263848	1462
		179	S. mutans	TCI-400	contig	AGMP01	GtfD	K3Y_RS0103975	WP_002266713	1462
		180	S. mutans	U2A	contig	AHSU01	GtfD	SMU86_RS04935	EMC30611	1462
		181	S. mutans	U2B	contig	AGWE01	GtfD	SMU101_RS04255	EMC61593	1462
		182	S. mutans	W6	contig	AHSO01	GtfD	SMU78_RS01125	EMC16257	1462
		183	S. mutans	A19	contig	AHSA01	Not found	-	-	-
		184	S. mutans	NV1996	contig	AHSN01	Not found	-	-	-
		185	S. mutans	TCI-78	contig	AGMU01	Not found	-	-	-
		186	S. mutans	11VS1	contig	AHRT01	Not found	-	-	-
		187	S. mutans	U138	contig	AHSB01	Not found	-	-	-
	Downeii group (3 Species)	1*	S. criceti	HS-6	contig	AEUV02	Gtf1(GtfI)	STRCR_RS08120	WP_004226184	1461
							Gtf2	STRCR_RS06105	WP_004228132	1393
							Gtf3(GtfS)	STRCR_RS06055	WP_004226213	1338
							Gtf4(GtfU)	STRCR_RS06010	WP_004229688	1542
							Gtf5(GtfT)	STRCR_RS06060	WP_004226750	1512
		1*	S. downei	F0415	contig	AEKN01	Gtf1(GtfI)	HMPREF9176_1678	EFQ57710	1597
							Gtf2	HMPREF9176_1361	EFQ56707	1296
							Gtf3(GtfS)	HMPREF9176_1349	EFQ56793	1368
							Gtf4(GtfU)	HMPREF9176_1345	EFQ56703	1547
							Gtf5(GtfT)	HMPREF9176_1350	EFQ56601	1505
		1*	S. sobrinus	DSM 20742	scaffold	JMLC01	Gtf1(GtfI)	BS63_RS0106920	WP_002961335	1590
							Gtf2	BS63_RS0102855	WP_028798422	1360
							Gtf3(GtfS)	BS63_RS0102800	WP_002960486	1369
							Gtf4(GtfU)	BS63_RS0102790	WP_028798420	1554
							Gtf5(GtfT)	BS63_RS0102805	WP_028798421	1508
		2	S. sobrinus	ATCC 33478	contig	AUUD01	Gtf1	G321_RS0107330	WP_002961335	1590
							Gtf2	G321_RS0103215	WP_028798422	1360
							Gtf3	G321_RS0103270	WP_002960486	1369
							Gtf4	G321_RS0103280	WP_028798420	1554
							Gtf5	G321_RS0103265	WP_028798421	1508
		3	S. sobrinus	KCOM 1157	contig	NPOU01	Gtf1	RO09_RS03305	WP_019781341	1590
							Gtf2	RO09_RS04790	WP_019778471	1360
							Gtf3	RO09_RS04840	WP_094966452	1369
							Gtf4	RO09_RS04855	WP_019770789	1554
							Gtf5	RO09_RS04835	WP_094966451	1508
		4	S. sobrinus	TCI-54	contig	AGGH01	Gtf1	K17_RS0102075	WP_019773996	1590
							Gtf2	K17_RS0100800	WP_019770929	1360
							Gtf3	K17_RS0100745	WP_019773965	1177
							Gtf4	K17_RS0101465	WP_019770789	1554
							Gtf5	K17_RS0100750	WP_019773966	1508
		5	S. sobrinus	TCI-107	contig	AGGP01	Gtf1	K1M_RS0104505	WP_019779363	1485
							Gtf2	K1M_RS0101680	WP_019770929	1360
							Gtf3	K1M_RS01000000111445	WP_050571793	1351
							Gtf4	K1M_RS01000000111750	WP_019779541	1283
							Gtf5	K1M_RS0101730	WP_019771587	1508
		6	S. sobrinus	TCI-118	contig	AGHN01	Gtf1	K5Y_RS01000000111205	WP_019792459	1410
							Gtf2	K5Y_RS0104700	WP_019786369	1360
							Gtf3	K5Y_RS0104645	WP_019791690	1369
							Gtf4	K5Y_RS0107290	WP_019792476	1554
							Gtf5	K5Y_RS0104650	WP_019786368	1508
		7	S. sobrinus	TCI-200	contig	AGHT01	Gtf1	K9O_RS0104545	WP_019773034	1590
							Gtf2	K9O_RS0103480	WP_019770929	1360
							Gtf3	K9O_RS0103535	WP_019771586	1369
							Gtf4	K9O_RS0102015	WP_019770789	1554
							Gtf5	K9O_RS0103530	WP_019771587	1508
		8	S. sobrinus	TCI-345	contig	AGGU01	Gtf1	K1W_RS0100145	WP_019781341	1590
							Gtf2	K1W_RS0103860	WP_019781578	1360
							Gtf3	K1W_RS0104240	WP_019781600	1369
							Gtf4	K1W_RS0102045	WP_019781440	1554
							Gtf5	K1W_RS0104235	WP_019781599	1508
		9	S. sobrinus	TCI-355	contig	AGGY01	Gtf1	K35_RS0109150	WP_019785609	1265
							Gtf2	K35_RS0102485	WP_019785141	1360
							Gtf3	K35_RS0102535	WP_019785148	1316
							Gtf4	K35_RS0107985	WP_019785523	1554
							Gtf5	K35_RS0102530	WP_019785147	1508
		10	S. sobrinus	TCI-363	contig	AGHA01	Gtf1	K39_RS01000000112005	WP_019786060	1516
							Gtf2	K39_RS0107540	WP_019786055	1168
							Gtf3	K39_RS0105175	WP_019785989	1364
							Gtf4	K39_RS0107925	WP_019786070	1554
							Gtf5	K39_RS0105170	WP_019769039	1508
		11	S. sobrinus	TCI-384	contig	AGHI01	Gtf1	K3O_RS0102255	WP_019789984	1590
							Gtf2	K3O_RS0101485	WP_019776376	1360
							Gtf3	K3O_RS0105585	WP_019790225	1369
							Gtf4	K3O_RS0105575	WP_019790224	1554
							Gtf5	K3O_RS0105590	WP_019776157	1506
		12	S. sobrinus	W1703	scaffold	AWVA01	Gtf3	HMPREF1557_RS05510	WP_032672936	1369
							Gtf5	HMPREF1557_RS05505	WP_032672934	1506
		13	S. sobrinus	TCI-2	contig	AGHM01	Gtf1	K51_RS0102280	WP_019792001	1590
							Gtf3	K51_RS0105260	WP_019772545	1369
							Gtf5	K51_RS0105265	WP_019771587	1508
		14	S. sobrinus	TCI-9	contig	AGGB01	Gtf1	IYU_RS0101045	WP_019768711	1590
							Gtf5	IYU_RS0103410	WP_019769039	1508
		15	S. sobrinus	TCI-13	contig	AGGC01	Gtf2	IYW_RS0106150	WP_019770929	1360
							Gtf3	IYW_RS0105355	WP_019770835	1369
							Gtf4	IYW_RS0104960	WP_019770789	1554
							Gtf5	IYW_RS0105360	WP_019770836	1508
		16	S. sobrinus	TCI-16	contig	AGGD01	Gtf2	IYY_RS0105665	WP_019770929	1360
							Gtf3	IYY_RS0101970	WP_019771586	1369
							Gtf4	IYY_RS0100705	WP_019771519	1554
							Gtf5	IYY_RS0101975	WP_019771587	1508
		17	S. sobrinus	TCI-28	contig	AGGE01	Gtf1	K11_RS0102045	WP_019772372	1590
							Gtf2	K11_RS0101615	WP_019770929	1360
							Gtf3	K11_RS0105780	WP_019772545	1369
							Gtf5	K11_RS0105785	WP_019771587	1508
		18	S. sobrinus	TCI-50	contig	AGGF01	Gtf1	K13_RS0101780	WP_019773034	1590
							Gtf2	K13_RS0108585	WP_019773226	1168
							Gtf3	K13_RS0100165	WP_019772978	1360
							Gtf4	K13_RS0100155	WP_019772977	1554
		19	S. sobrinus	TCI-53	contig	AGGG01	Gtf1	K15_RS0100940	WP_019773034	1590
							Gtf2	K15_RS0102565	WP_019770929	1360
							Gtf3	K15_RS0101810	WP_019773477	1369
							Gtf4	K15_RS0101820	WP_019773479	1554
		20	S. sobrinus	TCI-56	contig	AGGI01	Gtf1	K19_RS0101250	WP_019773034	1590
							Gtf2	K19_RS0102670	WP_019770929	1360
							Gtf3	K19_RS0104940	WP_019774587	1360
		21	S. sobrinus	TCI-61	contig	AGGJ01	Gtf1	K1A_RS0104735	WP_019775407	1428
							Gtf2	K1A_RS0104980	WP_019775436	1360
							Gtf4	K1A_RS0106540	WP_019775576	1554
							Gtf5	K1A_RS0107945	WP_019775711	1508
		22	S. sobrinus	TCI-77	contig	AGGK01	Gtf1	K1C_RS0101380	WP_019776200	1590
							Gtf2	K1C_RS0103525	WP_019776376	1360
							Gtf4	K1C_RS0100800	WP_019776146	1467
							Gtf5	K1C_RS0100860	WP_019776157	1506
		23	S. sobrinus	TCI-79	contig	AGGL01	Gtf1	K1E_RS0100865	WP_019777061	1590
							Gtf2	K1E_RS0105080	WP_019777456	1360
							Gtf3	K1E_RS0108585	WP_019777742	1369
							Gtf4	K1E_RS0106565	WP_019777582	1554
		24	S. sobrinus	TCI-80	contig	AGGM01	Gtf3	K1G_RS01000000111595	WP_019778246	1235
							Gtf4	K1G_RS0102980	WP_019778067	1422
							Gtf5	K1G_RS0104670	WP_019771587	1508
		25	S. sobrinus	TCI-89	contig	AGGN01	Gtf1	K1I_RS0102105	WP_019773034	1590
							Gtf2	K1I_RS0101565	WP_019778471	1360
							Gtf4	K1I_RS0105165	WP_019772977	1554
							Gtf5	K1I_RS0101515	WP_019771587	1508
		26	S. sobrinus	TCI-98	contig	AGGO01	Gtf1	K1K_RS0101770	WP_019773034	1590
							Gtf3	K1K_RS0101340	WP_019773477	1369
							Gtf4	K1K_RS0101350	WP_019773479	1554
							Gtf5	K1K_RS0101335	WP_019778871	1506
		27	S. sobrinus	TCI-119	contig	AGGQ01	Gtf2	K1O_RS0100100	WP_019770929	1360
							Gtf3	K1O_RS0100045	WP_019774587	1360
							Gtf4	K1O_RS0100035	WP_019772977	1554
							Gtf5	K1O_RS0100050	WP_019779660	1508
		28	S. sobrinus	TCI-124	contig	AGGS01	Gtf1	K1S_RS0101940	WP_019780164	1590
							Gtf2	K1S_RS0103000	WP_019770929	1360
							Gtf4	K1S_RS0108545	WP_019780366	1554
		29	S. sobrinus	TCI-160	contig	AGHP01	Gtf2	K7S_RS0106400	WP_019792747	1084
							Gtf3	K7S_RS0106855	WP_019771586	1369
							Gtf4	K7S_RS0105410	WP_019770789	1554
		30	S. sobrinus	TCI-172	contig	AGHQ01	Gtf1	K95_RS0101710	WP_019773034	1590
							Gtf3	K95_RS0103500	WP_019774587	1360
							Gtf4	K95_RS0103490	WP_019772977	1554
		31	S. sobrinus	TCI-175	contig	AGHR01	Gtf1	K99_RS02710	WP_019777061	1590
							Gtf2	K99_RS00770	WP_019777456	1360
							Gtf3	K99_RS02385	WP_019777742	1369
							Gtf5	K99_RS06205	WP_019793620	1409
		32	S. sobrinus	TCI-215	contig	AGHU01	Gtf2	KA1_RS0106935	WP_019778471	1360
							Gtf3	KA1_RS0109710	WP_019795751	1344
							Gtf5	KA1_RS0107200	WP_019795596	1508
		33	S. sobrinus	TCI-342	contig	AGGT01	Gtf1	K1U_RS0101080	WP_019780562	1590
		34	S. sobrinus	TCI-348	contig	AGGV01	Gtf2	K1Y_RS0108845	WP_019783532	1341
							Gtf3	K1Y_RS01000000111285	WP_019783295	1096
							Gtf4	K1Y_RS0108570	WP_019783489	1403
							Gtf5	K1Y_RS0103290	WP_019782678	1505
		35	S. sobrinus	TCI-349	contig	AGGW01	Gtf2	K31_RS01000000111990	WP_019784113	1360
							Gtf4	K31_RS0104415	WP_019784049	1547
							Gtf5	K31_RS0101095	WP_019782678	1505
		36	S. sobrinus	TCI-352	contig	AGGX01	Gtf2	K33_RS0103710	WP_019776376	1360
		37	S. sobrinus	TCI-357	contig	AGGZ01	Gtf1	K37_RS0105840	WP_019776200	1590
							Gtf2	K37_RS0106545	WP_019776376	1360
							Gtf4	K37_RS0108695	WP_019785822	1391
							Gtf5	K37_RS0108865	WP_019776157	1506
		38	S. sobrinus	TCI-366	contig	AGHB01	Gtf1	K3A_RS0100805	WP_019777061	1590
							Gtf2	K3A_RS0101810	WP_019786369	1360
							Gtf3	K3A_RS0101755	WP_019786367	1277
							Gtf5	K3A_RS0101760	WP_019786368	1508
		39	S. sobrinus	TCI-367	contig	AGHC01	Gtf1	K3C_RS0106410	WP_019768711	1590
							Gtf2	K3C_RS0102050	WP_019778471	1360
							Gtf3	K3C_RS0102105	WP_019785989	1364
							Gtf5	K3C_RS0102100	WP_019769039	1508
		40	S. sobrinus	TCI-373	contig	AGHD01	Gtf1	K3E_RS0101995	WP_019787272	1590
							Gtf5	K3E_RS0103135	WP_019771587	1508
		41	S. sobrinus	TCI-374	contig	AGHE01	Gtf1	K3G_RS0105505	WP_019788192	1591
							Gtf3	K3G_RS0100065	WP_019787559	1361
							Gtf4	K3G_RS0104520	WP_019788080	1547
							Gtf5	K3G_RS0100070	WP_019787560	1501
		42	S. sobrinus	TCI-376	contig	AGHF01	Gtf2	K3I_RS01000000111990	WP_019784113	1360
							Gtf4	K3I_RS0104415	WP_019784049	1547
							Gtf5	K3I_RS0101095	WP_019782678	1505
		43	S. sobrinus	TCI-377	contig	AGHG01	Gtf1	K3K_RS0101265	WP_019781341	1590
							Gtf2	K3K_RS0101360	WP_019781578	1360
							Gtf4	K3K_RS0103445	WP_019789009	1554
							Gtf5	K3K_RS0104510	WP_019789055	1508
		44	S. sobrinus	TCI-381	contig	AGHH01	Gtf2	K3M_RS0105755	WP_019770929	1360
							Gtf4	K3M_RS0105415	WP_019789521	1554
							Gtf5	K3M_RS0106875	WP_019771587	1508
		45	S. sobrinus	TCI-392	contig	AGHJ01	Gtf1	K3Q_RS01000000111460	WP_019790769	1397
							Gtf2	K3Q_RS0101125	WP_019790665	1360
							Gtf3	K3Q_RS0104555	WP_019777742	1369
							Gtf5	K3Q_RS01000000111360	WP_019790664	1219
		46	S. sobrinus	TCI-395	contig	AGHK01	Gtf1	K3S_RS0100220	WP_019791233	1590
							Gtf2	K3S_RS0105630	WP_019791346	1360
							Gtf4	K3S_RS0103360	WP_019791297	1554
		47	S. sobrinus	TCI-396	contig	AGHL01	Gtf1	K3U_RS0101925	WP_019777061	1590
							Gtf2	K3U_RS0101530	WP_019786369	1360
							Gtf3	K3U_RS0101585	WP_019791690	1369
							Gtf5	K3U_RS0101580	WP_019786368	1508
	Salivarius group (3 Species)	1	S. thermophilus	ACA-DC 2	complete	NZ_LT604076	Not found	-	-	-
		2	S. thermophilus	APC151	complete	NZ_CP019935	Not found	-	-	-
		3	S. thermophilus	ASCC 1275	complete	NZ_CP006819	Not found	-	-	-
		4	S. thermophilus	B59671	complete	NZ_CP022547	Not found	-	-	-
		5	S. thermophilus	CNRZ1066	complete	NC_006449	Not found	-	-	-
		6	S. thermophilus	CS8	complete	NZ_CP016439	Not found	-	-	-
		7	S. thermophilus	DGCC 7710	complete	CP025216	Not found	-	-	-
		8	S. thermophilus	EPS	complete	CP025400	Not found	-	-	-
		9	S. thermophilus	GABA	complete	CP025399	Not found	-	-	-
		10	S. thermophilus	JIM 8232	complete	NC_017581	Not found	-	-	-
		11	S. thermophilus	KLDS 3.1003	complete	NZ_CP016877	Not found	-	-	-
		12	S. thermophilus	KLDS SM	complete	NZ_CP016026	Not found	-	-	-
		13	S. thermophilus	LMD-9	complete	NC_008532	Not found	-	-	-
		14	S. thermophilus	LMG 18311	complete	NC_006448	Not found	-	-	-
		15	S. thermophilus	MN-BM-A01	complete	NZ_CP012588	Not found	-	-	-
		16	S. thermophilus	MN-BM-A02	complete	NZ_CP010999	Not found	-	-	-
		17	S. thermophilus	MN-ZLW-002	complete	NC_017927	Not found	-	-	-
		18	S. thermophilus	ND03	complete	NC_017563	Not found	-	-	-
		19	S. thermophilus	ND07	complete	NZ_CP016394	Not found	-	-	-
		20	S. thermophilus	S9	complete	NZ_CP013939	Not found	-	-	-
		21	S. thermophilus	SMQ-301	complete	NZ_CP011217	Not found	-	-	-
		22	S. thermophilus	ST3	complete	NZ_CP017064	Not found	-	-	-
		23	S. thermophilus	1F8CT	chromosome	NZ_CM003138	Not found	-	-	-
		24	S. thermophilus	M17PTZA496	chromosome	NZ_CM002372	Not found	-	-	-
		25	S. thermophilus	MTH17CL396	chromosome	NZ_CM002371	Not found	-	-	-
		26	S. thermophilus	TH1435	chromosome	NZ_CM002369	Not found	-	-	-
		27	S. thermophilus	TH1436	chromosome	NZ_CM002370	Not found	-	-	-
		28	S. thermophilus	TH1477	chromosome	NZ_CM003135	Not found	-	-	-
		29	S. thermophilus	TH982	chromosome	NZ_CM003136	Not found	-	-	-
		30	S. thermophilus	TH985	chromosome	NZ_CM003139	Not found	-	-	-
		31	S. thermophilus	KLDS3.1012	scaffold	LHSK01	Not found	-	-	-
		32	S. thermophilus	St1-GS-2	scaffold	LVWW01	Not found	-	-	-
		33	S. thermophilus	St1-WT	scaffold	LVWV01	Not found	-	-	-
		1	S. vestibularis	22-06 S6	scaffold	LXZX01	Not found	-	-	-
		2	S. vestibularis	ATCC 49124	scaffold	AEVI01	Not found	-	-	-
		3	S. vestibularis	1005_STHE	contig	JWGP01	Not found	-	-	-
		4	S. vestibularis	22-03 S4	contig	LXZV01	Not found	-	-	-
		5	S. vestibularis	22-04 S5	contig	LXZW01	Not found	-	-	-
		6	S. vestibularis	F0396	contig	AEKO01	Not found	-	-	-
		1*	S. salivarius	NCTC 8618	complete	NZ_CP009913	Gtf1(GtfL)	SSAL8618_RS07140	WP_038677030	1451
							Gtf2(GtfM)	SSAL8618_RS07030	WP_038676400	1580
							Gtf3	SSAL8618_RS07015	WP_038676394	1579
							Gtf4(GtfK)	SSAL8618_RS04550	WP_038675816	1599
							Gtf5(GtfJ)	SSAL8618_RS04545	WP_038675814	1517
							Gtf6	SSAL8618_RS04540	WP_038675811	1491
		2	S. salivarius	57.I	complete	CP002888	Gtf1	Ssal_00714	AEJ53066	1441
							Gtf2	Ssal_00738	AEJ53086	1565
							Gtf3	Ssal_00742	AEJ53088	1579
							Gtf4	Ssal_01307	AEJ53591	1599
							Gtf5	Ssal_01308	AEJ53592	1518
							Gtf6	Ssal_01309	AEJ53593	1491
		3	S. salivarius	ATCC 25975	complete	NZ_CP015283	Gtf1	V471_RS05885	WP_084871217	1449
							Gtf2	V471_RS06005	WP_084871232	1577
							Gtf3	V471_RS06050	WP_084871238	1589
							Gtf4	V471_RS08740	WP_045768851	1599
							Gtf5	V471_RS08745	WP_084871409	1518
							Gtf6	V471_RS08750	WP_045768856	1491
		4	S. salivarius	ATCC 27945	complete	NZ_CP015282	Gtf1	NX99_RS00120	WP_084914301	1449
							Gtf2	NX99_RS00225	WP_084914322	1577
							Gtf3	NX99_RS00240	WP_084914325	1579
							Gtf4	NX99_RS02780	WP_084914662	1599
							Gtf5	NX99_RS02785	WP_084914663	1518
							Gtf6	NX99_RS02790	WP_084914665	1493
		5	S. salivarius	CCHSS3	complete	NC_015760	Gtf1	SALIVB_RS03180	WP_041817350	1450
							Gtf2	SALIVB_RS03275	WP_013990299	1565
							Gtf3	SALIVB_RS03375	WP_013990322	1589
							Gtf4	SALIVB_RS05925	WP_013990739	1600
							Gtf5	SALIVB_RS05935	WP_013990740	1518
		6					Gtf6	SALIVB_RS05940	WP_013990741	1491
			S. salivarius	FDAARGOS_259	complete	NZ_CP020451	Gtf1	A6J87_RS08445	WP_080611902	1446
							Gtf2	A6J87_RS08580	WP_080611911	1568
							Gtf3	A6J87_RS08730	WP_080611912	1579
							Gtf5	A6J87_RS00515	WP_080611405	1518
		7					Gtf6	A6J87_RS00520	WP_080611406	1491
			S. salivarius	HSISS4	complete	NZ_CP013216	Gtf1	HSISS4_RS06685	WP_021143862	1451
							Gtf3	HSISS4_RS06505	WP_021143891	1579
							Gtf4	HSISS4_RS03990	WP_021144313	1599
							Gtf5	HSISS4_RS03960	WP_059749135	1452
							Gtf6	HSISS4_RS03955	WP_021144321	1493
		8	S. salivarius	JF	complete	NZ_CP014144	Gtf1	AWB63_RS06800	WP_038677030	1451
							Gtf2	AWB63_RS06415	WP_038676400	1580
							Gtf3	AWB63_RS06430	WP_038676394	1579
							Gtf4	AWB63_RS02945	WP_038675816	1599
							Gtf5	AWB63_RS02950	WP_038675814	1517
							Gtf6	AWB63_RS02955	WP_038675811	1491
		9	S. salivarius	JIM8777	complete	NC_017595	Gtf1	SALIVA_RS07110	WP_014634774	1450
							Gtf2	SALIVA_RS07005	WP_014634754	1565
							Gtf3	SALIVA_RS06990	WP_014634751	1579
							Gtf4	SALIVA_RS04180	WP_014634306	1599
							Gtf5	SALIVA_RS04175	WP_014634305	1518
							Gtf6	SALIVA_RS04170	WP_014634304	1493
		10	S. salivarius	140_SSAL	scaffold	JVSQ01	Gtf1	ADG48_RS09555	WP_080977688	1452
							Gtf2	ADG48_RS03185	WP_049545416	1577
							Gtf3	ADG48_RS06290	WP_049545749	1579
							Gtf4	ADG48_RS00795	WP_049545175	1599
							Gtf5	ADG48_RS00800	WP_049545176	1518
							Gtf6	ADG48_RS00805	WP_049545177	1493
		11	S. salivarius	2202 S3	scaffold	LXZU01	Gtf1	A7A97_RS06260	WP_064524580	1450
							Gtf2	A7A97_RS09375	WP_064525388	1641
							Gtf3	A7A97_RS09395	WP_064525399	1586
							Gtf4	A7A97_RS06700	WP_064524660	1599
							Gtf5	A7A97_RS06705	WP_064524662	1517
							Gtf6	A7A97_RS06710	WP_064524664	1508
		12	S. salivarius	ATCC 7073	scaffold	FRCU01	Gtf1	BUB10_RS09800	WP_080730933	1450
							Gtf2	BUB10_RS00085	WP_038676400	1580
							Gtf3	BUB10_RS00100	WP_038676394	1579
							Gtf4	BUB10_RS02605	WP_038675816	1599
							Gtf5	BUB10_RS02610	WP_038675814	1517
							Gtf6	BUB10_RS02615	WP_038675811	1491
		13	S. salivarius	GED7778A	scaffold	LRQS02	Gtf1	HMPREF3219_RS07285	WP_060934106	1450
							Gtf3	HMPREF3219_RS06255	WP_060934008	1579
							Gtf4	HMPREF3219_RS09670	WP_060934304	1599
							Gtf5	HMPREF3219_RS09645	WP_060934299	1517
							Gtf6	HMPREF3219_RS09640	WP_060934298	1493
