# Supplementary material for: An Update on the Evolution of Glucosyltransferase (Gtf) Genes in Streptococcus
Source: Front Microbiol. 2018 Dec 4;9:2979. doi: 10.3389/fmicb.2018.02979 (PMC6290343; doi:10.3389/fmicb.2018.02979)
Supplement: TABLE S2 — The identified domains in 50 Gtf proteins. SP, the N-terminal signal peptide region (Honda et al., 1990); SCR, a short conserved region before the GH70 domain; GH70, the Glycoside Hydrolase family 70 domain (pfam02324); A1–A7, the identified A repeat units (∼33aa, Gilmore et al., 1990; Shah et al., 2004) present in each Glucan-binding domain (GBD, TIGR04035, 65aa) at the C-terminal variable region. Partial domains were shown in italic and marked with asterisks. [file Table_2.XLSX]

## Sheet: Sheet1
Table S2. The identified domains in 50 Gtf proteins. SP,the N-terminal singal peptide region (Honda et al. 1990); SCR,a short conserved region before the GH70 domain; GH70, the Glycoside Hydrolase family 70 domain (pfam02324); A1-A7,the identified A repeat units (~33aa, Gilmore et al. 1990; Shah et al. 2004) present in each Glucan-binding domain (GBD, TIGR04035, 65aa) at the C-terminal variable r…
	Species	Length	SP	SCR	GH70	A1	A2	A3	A4	A5	A6	A7	Highly similar A repeats (>80% identities)
Outgroups	Weissella confuse Dsr KJ173611	1423	1-42	249-352	353-1121	1172-1204	1236-1269	1302-1334	1365-1397
	Leuconostoc mesenteroides DsrD AY017384	1527	1-42	266-369	370-1141	1193-1225	1257-1290	1323-1355	1407-1439	1472-1500
	Lactobacillus sucicola GtfG GAJ25773	1583	1-39	266-368	369-1163	1212-1244	1276-1312	1345-1377	1410-1442	1475-1507	1540-1565*		A4A5: 88%
	Lactobacillus parabuchneri AY697432	1561	1-42	222-321	322-1107	1154-1186	1219-1257	1290-1321	1332-1363	1374-1406			A3A4: 100%
	Leuconostoc mesenteroides Gtf KU306934	1479	1-52	213-316	317-1108	1160-1192	1224-1261	1294-1326	1359-1391	1424-1456
Clade I	S.criceti HS-6 Gtf1 STRCR_RS08120	1461	1-38	140-245	246-1027	1076-1108	1140-1171	1204-1236	1269-1301	missing	1383-1414	1446-1461*	A3A4: 82%
	S.downei F0415 Gtf1 HMPREF9176_1678	1597	1-38	163-268	269-1050	1099-1131	1163-1194	1227-1259	1292-1324	1406-1437	1519-1550	1582-1597*	A3A4: 80%
	S.sobrinus DSM 20742 Gtf1 BS63_RS0106920	1590	1-38	157-262	263-1044	1093-1125	1156-1187	1220-1252	1285-1317	1400-1431	1512-1543	1575-1590*	A3A4: 82%
	S.ratti FA-1 Gtf1 SRA_RS04915	1481	1-38	156-260	261-1046	1094-1126	1157-1188	1221-1253	1286-1318	1351-1383	1416-1448		A3A4: 100%, A3A5: 97%, A4A5: 97%
	S.devriesei DSM19639 Gtf1 G573_RS0107350	1414	1-38	154-258	259-1044	1092-1124	1155-1186	1219-1251	1284-1316	missing	1349-1381		A3A4: 97%
	S.orisasini SH06 Gtf1 SCSH_RS10145	1482	1-38	158-261	262-1047	1095-1127	1158-1189	1222-1254	1287-1319	1352-1384	1417-1449		A3A4: 85%, A3A5: 85%, A4A5: 100%
	S.macacae NCTC11558 Gtf1 STRMA_RS02955	1418	1-38	173-276	277-1055	1105-1137	1169-1200	1233-1265	1298-1330	1363-1395			A4A5: 100%
	S.troglodytae TKU31 GtfB SRT_10270	1411	1-38	165-268	269-1047	1097-1129	1161-1192	1225-1257	1290-1322	1355-1387			A4A5: 100%
	S.mutans UA159 GtfB SMU_1004	1476	1-38	165-268	269-1047	1097-1129	1161-1192	1225-1257	1290-1322	1355-1387	1420-1452		A4A5: 100%, A4A6: 100%, A5A6: 100%
	S.macacae NCTC11558 Gtf2 STRMA_RS02960	1448	1-38	185-289	290-1068	1120-1152	1183-1215	1248-1280	1313-1345	1378-1410			A3A4: 91%
	S.troglodytae TKU31 GtfC SRT_10260	1456	1-38	191-295	296-1074	1127-1159	1190-1221	1254-1286	1319-1351	1384-1416			A3A4: 80%
	S.mutans UA159 GtfC SMU_1005	1455	1-38	190-294	295-1073	1126-1158	1189-1220	1253-1285	1318-1350	1383-1415			A3A4: 85%
Subclade IIA	S.ratti FA-1 Gtf2 SRA_RS04300	1463	1-38	177-280	281-1078	1127-1159	1192-1224	1257-1289	1322-1354	1386-1418
	S.devriesei DSM19639 Gtf2 G573_RS0107800	1465	1-38	179-282	283-1080	1129-1161	1194-1226	1259-1291	1324-1356	1388-1420
	S.orisasini SH06 Gtf2 SCSH_RS02180	1450	1-38	164-267	268-1065	1114-1146	1179-1211	1244-1276	1309-1341	1373-1405
	S.macacae NCTC11558 Gtf3 STRMA_RS02625	1471	1-40	184-287	288-1085	1134-1166	1199-1231	1264-1296	1329-1361	1394-1426
	S.troglodytae TKU31 GtfD SRT_11870	1463	1-38	178-281	282-1079	1128-1160	1193-1225	1258-1290	1322-1354	1386-1418
	S.mutans UA159 GtfD SMU.910	1462	1-38	177-280	281-1078	1127-1159	1192-1224	1257-1289	1321-1353	1385-1417
	S.salivarius NCTC 8618 Gtf1 SSAL8618_RS07140	1450	1-43	210-322	323-1107	1166-1198	1248-1280	1312-1344	1375-1407
	S.salivarius NCTC 8618 Gtf2 SSAL8618_RS07030	1580	1-42	277-378	379-1157	1205-1237	1271-1304	1338-1370	1401-1433	1461-1493	missing	1525-1557
	S.salivarius NCTC 8618 Gtf3 SSAL8618_RS07015	1579	1-36	188-291	292-1077	1128-1160	1194-1227	1261-1298	1331-1363	1395-1428	1460-1492	1524-1556
	S.gordonii Challis_CH1 GtfG SGO_RS02460	1577	1-43	231-334	335-1124	1173-1205	1237-1269	1303-1335	1368-1400	1433-1465	1498-1530	1562-1577*	A4A5: 91%, A4A6: 97%, A5A6: 94%
	S.oralis Uo5 GtfR SOR_RS06565	1575	1-43	229-332	333-1122	1171-1203	1235-1267	1301-1333	1366-1398	1431-1463	1496-1528	1560-1568*	A3A4: 85%, A3A5: 85%, A4A5: 94%; A4A6:85%; A5A6: 85%
	S.sanguinis VMC66 GtfP HMPREF9398_RS02320	1570	1-43	224-327	328-1117	1166-1198	1230-1262	1296-1328	1361-1393	1426-1458	1491-1523	1555-1563*	A3A4: 85%, A3A5: 85%, A4A5: 100%; A4A6:88%; A5A6: 88%
	S.cristatus 550_SOLI Gtf ADI03_RS03190	1570	1-43	224-327	328-1117	1166-1198	1230-1262	1296-1328	1361-1393	1426-1458	1491-1523	1555-1563*	A3A4: 85%, A3A5: 82%, A4A5: 97%; A4A6:94%; A5A6: 97%
Subclade IIB	S.criceti HS-6 Gtf2 STRCR_RS06105	1393	1-40	189-234*	235-1008	1079-1111	1142-1177	1224-1266	1299-1331
	S.downei F0415 Gtf2 HMPREF9176_1361	1296	1-40	194-239*	240-1010	1078-1110	1142-1177	missing	1210-1242
	S.sobrinus DSM 20742 Gtf2 BS63_RS0102855	1360	1-40	194-239*	240-1010	1078-1110	1142-1177	1224-1266	1299-1331
	S.criceti HS-6 Gtf3 STRCR_RS06055	1338	1-36	123-226	227-1002	1055-1087	1122-1154	1189-1228	1261-1293	1326-1338*
	S.downei F0415 Gtf3 HMPREF9176_1349	1368	1-36	153-256	257-1030	1083-1145	1150-1182	1220-1259	1292-1324	1356-1368*
	S.sobrinus DSM 20742 Gtf3 BS63_RS0102800	1369	1-36	153-256	257-1029	1082-1114	1149-1181	1219-1258	1291-1323	1355-1369*
Subclade IIC	S.criceti HS-6 Gtf4 STRCR_RS06010	1542	1-37	157-260	261-1040	1089-1122	1161-1193	1224-1257	1290-1346	1379-1433	1466-1499	1530-1542*	A4A5: 71%
	S.downei F0415 Gtf4 HMPREF9176_1345	1547	1-37	163-266	267-1045	1094-1127	1166-1198	1229-1262	1295-1351	1384-1438	1471-1504	1535-1547*	A4A5: 67%
	S.sobrinus DSM 20742 Gtf4 BS63_RS0102790	1554	1-37	170-273	274-1052	1101-1134	1173-1205	1236-1269	1302-1358	1391-1445	1478-1511	1542-1554*	A4A5: 57%
	S.criceti HS-6 Gtf5 STRCR_RS06060	1512	1-37	171-274	275-1072	1121-1153	1193-1225	1257-1290	1323-1356	1390-1423	1455-1487
	S.downei F0415 Gtf5 HMPREF9176_1350	1505	1-37	164-267	268-1065	1114-1146	1186-1218	1250-1283	1316-1349	1383-1416	1448-1480
	S.sobrinus DSM 20742 Gtf5 BS63_RS0102805	1508	1-37	167-270	271-1068	1117-1149	1189-1221	1253-1286	1319-1352	1386-1419	1451-1483
	S.salivarius NCTC 8618 Gtf4 SSAL8618_RS04550	1599	1-36	174-276	277-1075	1124-1156	1197-1229	1261-1292	1302-1334	1391-1423	1456-1488	1521-1553
	S.salivarius NCTC 8618 Gtf5 SSAL8618_RS04545	1517	1-42	179-281	282-1117	1166-1200	1243-1275	1306-1338	1371-1403	1436-1468
	S.salivarius NCTC 8618 Gtf6 SSAL8618_RS04540	1491	1-36	162-264	265-1036	1084-1116	1156-1188	1244-1276	1307-1339	1370-1382*	1415-1446
	S. urinalis 2285-97 Gtf STRUR_RS08675_RS08680	1062	1-34	100-203	204-997	1045-1062*
	S.gallolyticus ATCC BAA-2069 Gtf1 SGGBAA2069_RS05505	1545	1-34	192-295	296-1089	1137-1169	1212-1244	1277-1309	1342-1374	1406-1438	1470-1502		A3A5: 82%
	S.gallolyticus ATCC BAA-2069 Gtf2 SGGBAA2069_RS05495	1522	1-35	214-317	318-1098	1146-1178	1221-1253	1285-1317	1350-1382	1414-1446			A3A5: 80%
	S.equinus B315 Gtf G597_RS08870	1445	1-37	178-281	282-1062	1110-1142	1186-1218	1250-1282	1315-1347	1379-1411
	S.infantarius CJ18 Gtf SINF_RS04735	1448	1-36	186-290	291-1071	1119-1151	1195-1227	1259-1291	1324-1356	1388-1420
